# Supplementary material for: Dihydrostreptomycin Directly Binds to, Modulates, and Passes through the MscL Channel Pore
Source: PLoS Biol. 2016 Jun 9;14(6):e1002473. doi: 10.1371/journal.pbio.1002473 (PMC4900634; doi:10.1371/journal.pbio.1002473)
Supplement: S1 Data — The numerical data used in all figures and Tables 1 and 2 are included here. (XLSX) [file pbio.1002473.s001.xlsx]

## Sheet: Fig 2B
Figure 2B
	Exp 1	Exp 2	Exp 3	Exp 4	Exp 5	Exp 6	Exp 7	Exp 8	Exp 9		Average	SEM	% Growth	% inhabition	TTEST
HI Wt no Drug			1.201	1.228	1.228	1.266	1.183	1.272	1.178		1.22229	0.0141467	83.532	16.468	0.00430004
HI Wt + Drug			0.895	1.08	0.997	0.874	1.107	1.208	0.986		1.021	0.0450217
Hi M19L No drug						1.165	1.209	1.218	1.208		1.2	0.0118814	48.6667	51.3333	0.00471887
Hi M19L + drug						0.319	0.726	0.692	0.599		0.584	0.092321
WT Eco No Drug	1.096	1.081	1.146	1.199	1.219	1.255	1.167	1.191	1.196		1.17222	0.0188273	69.782	30.218	0.00020778
WT Eco + Drug	0.645	0.521	0.821	0.99	0.969	0.607	1.001	0.954	0.854		0.818	0.061048
Eco L19C no Drug	0.285	0.803	0.611	0.593	0.613	0.726	0.714	0.989	0.771		0.678333	0.0640076	83.5381	16.4619	0.000521332
Eco L19C + Drug	0.132	0.641	0.511	0.519	0.515	0.515	0.714	0.872	0.681		0.566667	0.0680255
Eco L19M no Drug				1.279	1.279	1.266	1.133	1.272	1.212		1.24017	0.0237871	93.6568	6.34323	0.00244997
Eco L19M + Drug				1.244	1.234	1.174	1.026	1.2	1.091		1.1615	0.0351338
Empty No Drug	1.096	1.081	1.151	1.226	1.206	1.255	1.102	1.122	1.174		1.157	0.0206955	99.2605	0.73946	0.310209
Empty + Drug	1.104	1.038	1.101	1.214	1.204	1.253	1.12	1.136	1.166		1.14844	0.0223645
Comparing +drug to +drug
		TTEST
ECO WT/Hi WT		0.0237944
ECO WT/ECO L19M		0.000942888
HI WT/Hi M19L		0.000931859

## Sheet: Fig 4B
Simulation Time	DZ plot of DHS passing through Ec-MscL
1	56.0588
2	55.6282
3	55.6362
4	55.6753
5	55.8177
6	55.3251
7	55.0905
8	55.0769
9	55.0697
10	54.7153
11	54.9483
12	54.6819
13	54.258
14	54.7654
15	54.2141
16	54.2467
17	54.3763
18	54.3041
19	54.0074
20	54.2493
21	53.7994
22	54.0375
23	54.0815
24	53.9824
25	54.0965
26	53.9149
27	53.7649
28	53.7876
29	53.5589
30	53.9038
31	54.0045
32	54.1078
33	54.2012
34	54.5064
35	54.1178
36	54.2387
37	54.9466
38	54.8474
39	54.5347
40	54.3926
41	54.4049
42	54.2423
43	53.9584
44	54.273
45	53.8698
46	54.411
47	53.8821
48	54.5034
49	54.4338
50	53.9581
51	54.4435
52	54.3977
53	54.2243
54	54.8752
55	54.6593
56	54.3838
57	54.3736
58	53.6241
59	53.8262
60	53.6717
61	53.8124
62	53.5722
63	53.323
64	53.3944
65	53.6633
66	54.0142
67	53.9443
68	53.965
69	53.8134
70	53.7551
71	53.8863
72	53.7995
73	53.6092
74	53.4649
75	53.714
76	54.3967
77	54.2246
78	54.4707
79	54.2662
80	54.3127
81	54.4161
82	54.6407
83	53.9474
84	54.1443
85	53.5544
86	53.4277
87	53.0651
88	52.1316
89	52.4379
90	53.2485
91	52.9785
92	52.5275
93	51.9456
94	51.7656
95	52.0784
96	52.5329
97	52.1983
98	52.05
99	52.2251
100	52.2679
101	52.5077
102	52.4127
103	52.5242
104	52.5579
105	52.6253
106	52.3846
107	52.4369
108	52.3518
109	52.718
110	52.4015
111	52.7669
112	52.8051
113	52.9966
114	52.5501
115	52.6059
116	52.4499
117	52.781
118	53.1052
119	52.9782
120	53.087
121	53.4409
122	53.5816
123	53.3492
124	53.2801
125	53.3144
126	53.4253
127	53.564
128	53.2973
129	53.4259
130	53.1467
131	53.0529
132	53.1144
133	53.0133
134	52.5753
135	53.0618
136	52.7504
137	52.5003
138	52.6161
139	53.126
140	52.5735
141	52.9292
142	52.7343
143	52.2537
144	52.4113
145	52.5775
146	52.3294
147	52.5439
148	52.1921
149	52.3391
150	52.2536
151	52.4532
152	51.7121
153	52.0485
154	52.2681
155	52.0236
156	51.7919
157	52.3473
158	52.717
159	52.5358
160	52.2384
161	51.9821
162	52.0037
163	52.1901
164	52.0129
165	52.0215
166	52.3487
167	51.9021
168	51.8302
169	52.7584
170	52.4558
171	51.828
172	52.3059
173	52.1584
174	51.5615
175	51.4841
176	51.4336
177	51.5402
178	51.4273
179	51.547
180	51.3908
181	51.2251
182	50.9846
183	51.1192
184	51.4909
185	50.7285
186	50.8388
187	50.4175
188	50.3972
189	50.4333
190	50.3045
191	49.6405
192	49.6311
193	49.2633
194	48.8331
195	49.2443
196	49.8147
197	49.2955
198	49.0118
199	48.4406
200	48.1888
201	47.5104
202	46.7685
203	46.4896
204	46.1902
205	46.0793
206	44.9409
207	43.6803
208	43.3458
209	42.8501
210	42.698
211	42.0324
212	41.5453
213	41.1884
214	41.1516
215	39.8915
216	39.6707
217	38.8769
218	37.9412
219	37.7526
220	37.2928
221	36.7195
222	35.5887
223	35.2563
224	34.1321
225	33.0869
226	33.0851
227	32.0564
228	31.9812
229	31.3123
230	30.028
231	30.2374
232	30.4424
233	29.7681
234	29.387
235	28.9582
236	28.9702
237	27.7158
238	28.2209
239	27.8213
240	27.3547
241	27.5086
242	27.1339
243	26.7456
244	26.8868
245	26.9096
246	27.3286
247	26.7285
248	26.2804
249	26.6563
250	26.7599
251	26.5428
252	26.7416
253	26.7464
254	26.0496
255	26.2634
256	26.216
257	26.3409
258	25.7205
259	25.3955
260	25.9087
261	25.344
262	25.3626
263	25.3651
264	25.7922
265	25.2431
266	24.6333
267	25.0877
268	25.0456
269	24.6113
270	24.3307
271	24.272
272	24.4091
273	24.913
274	25.1394
275	24.782
276	25.3851
277	25.1764
278	24.7999
279	24.7677
280	24.7121
281	25.0108
282	25.1449
283	24.8416
284	24.8089
285	24.9339
286	24.0436
287	24.1782
288	24.1221
289	24.4067
290	24.075
291	24.0226
292	24.3079
293	23.9227
294	23.8216
295	24.153
296	24.0735
297	24.0215
298	23.9996
299	24.0758
300	24.2965
301	24.3877
302	24.3677
303	24.2882
304	24.6799
305	23.9307
306	23.6584
307	23.661
308	24.1543
309	24.3355
310	24.1859
311	24.3918
312	24.5069
313	24.0458
314	24.1301
315	24.1023
316	24.0341
317	24.1321
318	24.1375
319	23.9309
320	24.295
321	24.0104
322	24.4788
323	24.3636
324	24.1154
325	24.242
326	23.9549
327	23.8726
328	23.6358
329	23.7749
330	24.0863
331	23.7422
332	23.9991
333	23.5161
334	23.9965
335	23.8466
336	23.9623
337	23.6904
338	23.6431
339	23.9037
340	24.0028
341	23.5768
342	23.7405
343	23.6237
344	23.3237
345	23.8444
346	23.8412
347	23.888
348	23.9768
349	23.6878
350	23.7627
351	24.1164
352	23.9564
353	24.2002
354	24.0829
355	23.7029
356	24.2472
357	23.8799
358	23.7095
359	23.8125
360	23.6348
361	23.7184
362	23.6525
363	23.9591
364	23.2781
365	24.0154
366	23.9792
367	23.9861
368	23.9107
369	24.0675
370	23.7204
371	23.6982
372	24.1187
373	23.8459
374	23.3651
375	23.1757
376	23.6272
377	23.4716
378	23.3564
379	22.6578
380	22.7835
381	22.8343
382	22.9536
383	23.3219
384	23.6428
385	23.6089
386	23.5257
387	23.3582
388	23.0968
389	23.2709
390	23.1036
391	23.2811
392	22.531
393	22.9983
394	23.3687
395	23.3504
396	23.2445
397	23.3248
398	23.5178
399	23.0003
400	23.3998
401	22.8578
402	23.1095
403	23.1797
404	23.287
405	23.1804
406	23.5008
407	23.8624
408	23.6648
409	23.6754
410	23.6895
411	23.1879
412	23.4079
413	23.7284
414	23.2689
415	23.3435
416	23.7927
417	23.5526
418	23.1296
419	23.1715
420	23.5725
421	23.0152
422	22.9827
423	23.2971
424	23.0235
425	23.127
426	23.0225
427	23.3052
428	23.3208
429	23.499
430	23.2993
431	23.1054
432	23.0983
433	23.6813
434	23.9528
435	23.7646
436	23.7339
437	23.1239
438	23.0153
439	22.9679
440	23.3955
441	23.3124
442	23.4357
443	23.4042
444	23.9602
445	23.4997
446	23.9847
447	23.6941
448	23.2682
449	22.9512
450	22.8952
451	22.95
452	23.4836
453	23.168
454	23.2214
455	23.2279
456	23.4879
457	23.2606
458	22.9609
459	22.7216
460	23.1535
461	22.8919
462	23.0269
463	23.2593
464	22.8585
465	23.2193
466	23.5407
467	22.9916
468	23.27
469	23.038
470	23.1712
471	23.4093
472	23.4395
473	22.9081
474	22.8931
475	22.6302
476	22.76
477	22.8225
478	22.9343
479	22.9206
480	23.1126
481	23.0232
482	22.9056
483	22.8916
484	22.8164
485	22.7222
486	22.8854
487	22.8055
488	22.7323
489	22.4241
490	22.5806
491	22.3204
492	22.5712
493	23.2086
494	23.0268
495	22.8096
496	22.9233
497	23.0697
498	23.0654
499	23.03
500	22.7948
501	22.4896
502	22.7296
503	22.9527
504	22.7764
505	22.8841
506	23.1217
507	23.0423
508	23.051
509	22.5745
510	22.3564
511	22.5214
512	22.9215
513	22.6365
514	23.1598
515	22.7908
516	22.8195
517	22.8401
518	22.7425
519	22.7397
520	22.7813
521	23.1668
522	23.128
523	23.0807
524	23.1344
525	23.0627
526	22.6192
527	22.8579
528	22.7885
529	23.1526
530	23.1111
531	23.1242
532	23.0988
533	22.7411
534	22.9777
535	22.7858
536	22.8863
537	23.1577
538	22.9409
539	23.2102
540	23.4176
541	22.6171
542	22.795
543	22.6146
544	22.7292
545	22.9933
546	22.6241
547	22.7576
548	22.5355
549	22.9593
550	22.911
551	22.7633
552	22.6577
553	22.7306
554	22.5763
555	22.9985
556	23.4801
557	23.0134
558	23.1212
559	22.4984
560	22.6839
561	22.8337
562	22.7965
563	22.9259
564	22.4731
565	22.0854
566	22.3824
567	22.7413
568	22.996
569	22.8732
570	22.8985
571	22.8054
572	22.8452
573	22.9454
574	23.4145
575	23.523
576	23.0023
577	23.1802
578	23.2416
579	23.7864
580	23.2595
581	23.1605
582	23.0274
583	22.9799
584	22.804
585	23.0726
586	23.2195
587	23.1445
588	23.1299
589	23.2522
590	23.1821
591	22.9707
592	22.7347
593	22.7048
594	22.8767
595	23.1196
596	22.9563
597	22.642
598	22.9655
599	23.1168
600	22.9306
601	22.7685
602	23.0801
603	22.9358
604	23.1661
605	22.7567
606	22.9457
607	23.152
608	23.1448
609	23.0514
610	23.0615
611	23.3289
612	22.8739
613	23.3015
614	23.1772
615	22.8635
616	23.1513
617	22.6381
618	22.7805
619	22.8894
620	23.0871
621	23.121
622	22.6853
623	22.3964
624	22.6875
625	22.4716
626	22.9122
627	22.8333
628	22.8281
629	22.9565
630	22.8122
631	22.3448
632	22.6442
633	22.5831
634	22.5727
635	22.8435
636	22.8696
637	23.229
638	22.8604
639	22.5486
640	22.6751
641	22.7281
642	22.8332
643	22.5765
644	22.7589
645	23.2243
646	23.2936
647	23.4864
648	23.4077
649	23.5848
650	23.2616
651	23.1024
652	23.1867
653	23.1741
654	23.3975
655	23.1121
656	23.0115
657	23.3488
658	23.1183
659	23.0408
660	23.3195
661	23.6579
662	23.7461
663	23.4273
664	23.5029
665	23.4643
666	23.4444
667	22.7748
668	23.2794
669	22.9863
670	22.9225
671	23.4526
672	23.2552
673	23.5406
674	23.3901
675	23.5356
676	23.6599
677	23.8143
678	23.7976
679	23.1807
680	23.3644
681	23.3763
682	23.381
683	23.7884
684	24.0763
685	23.6394
686	23.2688
687	23.27
688	23.0698
689	23.7486
690	23.2569
691	23.845
692	23.3826
693	23.5017
694	23.5001
695	23.462
696	23.3211
697	23.7814
698	23.7654
699	23.2709
700	23.1771
701	23.4204
702	23.5691
703	23.4556
704	23.6604
705	23.1742
706	23.2755
707	23.458
708	23.0651
709	23.4014
710	23.6534
711	23.6739
712	23.1806
713	23.25
714	23.5514
715	23.5491
716	23.5683
717	23.9497
718	23.5752
719	23.6214
720	23.9383
721	24.0357
722	23.9878
723	23.9364
724	23.9816
725	23.6132
726	23.9847
727	23.8114
728	23.8919
729	23.7818
730	23.7053
731	23.6351
732	23.277
733	23.4504
734	23.6304
735	23.78
736	23.5617
737	23.9617
738	23.3602
739	23.5902
740	23.8971
741	23.9693
742	23.9243
743	23.8992
744	23.8739
745	23.7822
746	23.727
747	23.748
748	23.9066
749	23.7221
750	23.7752
751	24.3234
752	23.6605
753	24.417
754	24.2681
755	23.9062
756	24.0362
757	24.084
758	24.2101
759	23.9095
760	24.0941
761	23.5832
762	24.4499
763	23.8587
764	23.9065
765	24.2627
766	23.8122
767	23.6186
768	23.72
769	23.7238
770	23.6638
771	23.1634
772	23.7848
773	23.5152
774	23.5161
775	23.7318
776	23.8652
777	23.7044
778	23.6996
779	23.4641
780	23.5007
781	23.2863
782	23.5886
783	23.5443
784	23.8758
785	23.9687
786	23.9709
787	23.5422
788	23.7051
789	24.0097
790	23.744
791	23.8378
792	23.6964
793	23.7738
794	23.8026
795	24.0525
796	23.5198
797	23.6383
798	23.497
799	23.1965
800	23.3798
801	23.4309
802	23.2994
803	23.4251
804	23.8847
805	23.6407
806	23.5791
807	23.6052
808	23.8975
809	24.0304
810	23.6235
811	23.7423
812	23.4516
813	23.4678
814	23.8181
815	23.8835
816	23.6352
817	23.8373
818	24.0475
819	23.8493
820	24.0265
821	23.5694
822	23.7783
823	23.8448
824	23.4647
825	23.6257
826	23.8292
827	24.2544
828	23.9628
829	23.8995
830	24.0188
831	23.6668
832	23.739
833	23.6447
834	23.4303
835	23.5635
836	23.1645
837	23.2388
838	23.2566
839	23.5697
840	23.6243
841	23.5153
842	23.471
843	23.5201
844	23.1969
845	23.2968
846	23.7272
847	23.7336
848	23.4994
849	23.4435
850	23.7997
851	23.6775
852	23.6408
853	23.705
854	23.7279
855	23.8803
856	23.7741
857	23.8369
858	23.8276
859	24.0972
860	23.9826
861	23.9809
862	23.702
863	24.1219
864	24.1736
865	24.0003
866	24.0766
867	23.9927
868	24.0741
869	23.8523
870	23.6029
871	23.3466
872	23.3994
873	23.2792
874	23.2746
875	23.6422
876	23.8959
877	23.8911
878	24.0519
879	23.5959
880	23.6045
881	23.2996
882	23.4919
883	23.6286
884	23.1241
885	23.3854
886	23.3462
887	23.3877
888	23.4649
889	23.3829
890	23.2398
891	23.466
892	23.3539
893	22.9829
894	22.9312
895	23.4192
896	23.3644
897	23.5899
898	23.5364
899	23.3024
900	23.5312
901	23.3121
902	23.4527
903	23.2928
904	23.3312
905	23.6776
906	23.4478
907	23.1938
908	23.0658
909	23.1141
910	23.3786
911	23.138
912	23.2644
913	23.2925
914	23.158
915	23.2342
916	23.1469
917	23.0879
918	23.1441
919	23.3302
920	23.109
921	22.9641
922	23.1249
923	22.8823
924	23.0912
925	23.0459
926	23.285
927	22.9633
928	22.7166
929	22.9441
930	22.9164
931	23.191
932	23.0397
933	22.9642
934	23.2353
935	23.0588
936	23.646
937	23.4653
938	23.5246
939	23.4477
940	23.6519
941	23.2954
942	23.2352
943	23.2854
944	23.1443
945	23.1773
946	23.3698
947	23.3723
948	23.2998
949	23.2296
950	23.8718
951	23.8168
952	24.0383
953	23.4926
954	23.6009
955	23.6787
956	23.4031
957	23.1481
958	23.2896
959	23.4019
960	23.5138
961	23.5966
962	23.1094
963	23.4101
964	23.6734
965	23.5407
966	23.5413
967	23.4636
968	23.5726
969	23.4223
970	22.8959
971	23.0341
972	22.7933
973	23.2894
974	23.4316
975	23.6588
976	23.1431
977	23.2223
978	23.1913
979	23.7575
980	23.9248
981	23.8886
982	23.5492
983	23.6422
984	23.7677
985	23.3615
986	23.4873
987	23.602
988	23.8034
989	23.5586
990	24.0975
991	23.7889
992	24.0246
993	23.7759
994	23.4278
995	23.9642
996	24.4056
997	23.9537
998	23.6973
999	23.9082
1000	23.5539
1001	23.374
1002	23.7469
1003	24.1498
1004	23.8223
1005	23.6272
1006	23.6648
1007	23.4773
1008	23.7718
1009	24.2772
1010	24.1116
1011	24.1145
1012	23.8799
1013	24.02
1014	24.0379
1015	23.5211
1016	23.617
1017	23.7727
1018	23.527
1019	24.0745
1020	24.093
1021	23.7639
1022	23.4492
1023	23.5492
1024	23.7511
1025	23.4812
1026	23.9813
1027	23.4148
1028	23.398
1029	23.4402
1030	22.9812
1031	23.2029
1032	23.0944
1033	23.2102
1034	23.3483
1035	23.3929
1036	23.2537
1037	23.5346
1038	23.3743
1039	23.4383
1040	23.4016
1041	23.3557
1042	23.4128
1043	23.3835
1044	23.1008
1045	23.4437
1046	23.7707
1047	23.4657
1048	23.5486
1049	23.6678
1050	23.3292
1051	23.4585
1052	23.2796
1053	23.3178
1054	23.7231
1055	23.2926
1056	23.335
1057	23.1671
1058	22.9964
1059	23.0877
1060	23.1765
1061	23.3622
1062	22.8222
1063	23.1512
1064	23.3966
1065	23.3313
1066	23.2798
1067	22.8843
1068	23.1017
1069	23.2878
1070	23.4375
1071	23.6386
1072	23.5167
1073	23.501
1074	23.3117
1075	23.3078
1076	23.5049
1077	23.6964
1078	23.4438
1079	23.1563
1080	23.4532
1081	23.4683
1082	23.1873
1083	23.1856
1084	23.1386
1085	22.9599
1086	22.7615
1087	23.2967
1088	23.147
1089	23.361
1090	23.6108
1091	23.8307
1092	23.3569
1093	23.6139
1094	22.994
1095	23.6662
1096	23.4066
1097	23.0564
1098	22.7345
1099	23.0229
1100	23.0673
1101	22.9176
1102	23.1164
1103	22.8298
1104	22.9011
1105	23.1379
1106	23.5069
1107	23.3457
1108	23.3894
1109	23.3522
1110	23.2603
1111	23.7706
1112	23.5151
1113	23.501
1114	23.6255
1115	23.0723
1116	22.8875
1117	23.2606
1118	23.4198
1119	23.2504
1120	23.4684
1121	23.1885
1122	23.2926
1123	23.4028
1124	23.5135
1125	23.6104
1126	23.4177
1127	23.3608
1128	23.5931
1129	23.1686
1130	23.3364
1131	23.4805
1132	23.3256
1133	23.2319
1134	23.5067
1135	23.2171
1136	23.5215
1137	23.3933
1138	23.5009
1139	23.0677
1140	23.0779
1141	23.0823
1142	23.515
1143	23.4417
1144	23.3974
1145	23.7902
1146	23.5459
1147	22.775
1148	23.1272
1149	22.9759
1150	23.3778
1151	23.4322
1152	23.3783
1153	23.5838
1154	23.3125
1155	23.0054
1156	23.2499
1157	23.1598
1158	23.1834
1159	23.5193
1160	23.2754
1161	23.0708
1162	22.965
1163	23.0458
1164	23.3343
1165	23.5385
1166	23.6996
1167	23.4032
1168	23.3214
1169	23.4975
1170	23.4037
1171	23.8435
1172	23.5076
1173	23.2259
1174	23.4564
1175	23.5878
1176	23.7292
1177	23.7047
1178	23.3617
1179	23.289
1180	23.406
1181	23.2917
1182	23.3068
1183	23.0633
1184	23.2511
1185	23.5556
1186	23.3432
1187	23.5965
1188	23.7889
1189	23.5048
1190	23.8871
1191	24.1298
1192	23.5896
1193	23.6519
1194	23.5871
1195	23.6726
1196	23.7306
1197	23.5691
1198	23.712
1199	24.3616
1200	23.7087
1201	23.7754
1202	23.6619
1203	23.7654
1204	23.5295
1205	23.6525
1206	23.4928
1207	23.5559
1208	23.8648
1209	23.8236
1210	23.5826
1211	23.6708
1212	23.4742
1213	23.8643
1214	23.3298
1215	23.3057
1216	23.6344
1217	23.4695
1218	23.6232
1219	23.6622
1220	23.2757
1221	23.5935
1222	23.5173
1223	23.5993
1224	23.6369
1225	23.6503
1226	23.3865
1227	23.1398
1228	23.9132
1229	23.6461
1230	23.8944
1231	23.577
1232	23.4119
1233	23.7731
1234	23.6155
1235	23.8226
1236	23.4926
1237	23.2472
1238	23.3118
1239	23.7475
1240	23.3321
1241	23.6054
1242	23.5266
1243	23.5227
1244	23.4862
1245	23.5895
1246	23.5749
1247	23.5402
1248	23.537
1249	23.74
1250	23.8027
1251	24.1585
1252	23.8287
1253	23.6621
1254	23.6623
1255	23.5926
1256	23.9145
1257	23.6123
1258	23.6722
1259	23.3642
1260	23.3006
1261	23.467
1262	23.5883
1263	23.4415
1264	23.5571
1265	23.4356
1266	23.313
1267	23.5344
1268	23.4723
1269	23.5477
1270	23.6409
1271	23.3963
1272	23.6729
1273	23.5281
1274	23.9187
1275	23.8186
1276	24.1227
1277	23.7591
1278	23.7063
1279	23.7235
1280	23.7036
1281	23.8033
1282	24.1717
1283	23.65
1284	23.6851
1285	23.7218
1286	24.0995
1287	23.7677
1288	23.6122
1289	23.8053
1290	23.1502
1291	23.3717
1292	23.2959
1293	23.2174
1294	23.6032
1295	23.6671
1296	23.3586
1297	23.7409
1298	23.7042
1299	23.4903
1300	23.7082
1301	23.7943
1302	23.6046
1303	23.8552
1304	23.2978
1305	23.571
1306	23.6819
1307	23.1165
1308	23.6337
1309	23.6947
1310	23.7884
1311	23.4058
1312	23.5662
1313	23.8905
1314	23.8477
1315	23.9195
1316	23.7215
1317	23.7945
1318	23.863
1319	23.3815
1320	23.8283
1321	23.7117
1322	23.1234
1323	23.7038
1324	23.7625
1325	23.698
1326	23.8073
1327	24.0267
1328	23.6855
1329	23.8137
1330	24.0963
1331	24.0237
1332	24.3669
1333	23.6536
1334	23.9218
1335	23.9888
1336	23.408
1337	23.9299
1338	23.4516
1339	23.812
1340	23.9871
1341	23.6846
1342	23.5339
1343	23.7707
1344	24.0133
1345	23.857
1346	23.3134
1347	23.6323
1348	23.8239
1349	23.7802
1350	23.3551
1351	23.6073
1352	24.0363
1353	23.7804
1354	23.5774
1355	23.9313
1356	24.2372
1357	23.8689
1358	24.4899
1359	24.1645
1360	23.9112
1361	24.0719
1362	24.8363
1363	24.8261
1364	24.754
1365	24.0561
1366	24.4418
1367	24.4916
1368	24.3694
1369	24.7293
1370	24.7859
1371	24.6293
1372	24.4876
1373	24.4483
1374	23.9324
1375	24.5643
1376	24.1835
1377	24.4316
1378	24.3961
1379	24.467
1380	23.9871
1381	24.1551
1382	23.8423
1383	24.076
1384	24.0329
1385	23.6719
1386	23.6807
1387	24.1489
1388	24.0418
1389	24.3186
1390	24.0033
1391	24.1075
1392	23.7519
1393	23.8622
1394	24.3693
1395	24.1569
1396	23.9253
1397	23.8792
1398	24.251
1399	24.2668
1400	23.775
1401	24.1284
1402	23.9255
1403	23.9187
1404	24.4177
1405	24.2242
1406	24.3887
1407	24.3728
1408	23.9834
1409	24.1639
1410	24.0217
1411	23.5743
1412	23.8215
1413	24.5109
1414	24.6375
1415	24.1993
1416	24.2427
1417	23.8878
1418	24.0214
1419	24.0147
1420	23.5658
1421	23.5396
1422	23.7464
1423	24.0927
1424	23.9476
1425	24.1618
1426	23.9476
1427	24.1314
1428	23.8553
1429	23.8245
1430	24.1263
1431	23.7908
1432	23.8191
1433	24.0935
1434	23.8016
1435	23.6901
1436	23.6811
1437	23.4668
1438	24.0364
1439	23.7509
1440	23.8187
1441	24.1568
1442	24.3533
1443	24.3492
1444	23.9355
1445	24.0125
1446	24.0302
1447	24.283
1448	23.9205
1449	24.2362
1450	24.0457
1451	24.0937
1452	24.291
1453	23.8667
1454	24.3025
1455	24.1024
1456	24.0941
1457	23.9813
1458	23.9139
1459	23.8834
1460	24.0506
1461	23.8134
1462	23.8533
1463	23.8025
1464	23.8047
1465	23.9136
1466	24.1389
1467	23.8458
1468	24.0252
1469	24.1772
1470	23.9148
1471	24.0718
1472	23.9271
1473	23.6511
1474	23.8545
1475	23.4328
1476	23.4388
1477	23.4138
1478	23.3439
1479	23.6801
1480	23.4753
1481	23.804
1482	23.4027
1483	23.9399
1484	23.668
1485	23.5726
1486	23.774
1487	23.7753
1488	23.6671
1489	24.0208
1490	24.1095
1491	23.9929
1492	23.6683
1493	24.4517
1494	23.9608
1495	24.1157
1496	23.5406
1497	23.4917
1498	23.7608
1499	23.9162
1500	24.1134
1501	24.069
1502	24.2017
1503	23.9401
1504	23.6272
1505	23.7564
1506	23.6111
1507	23.885
1508	23.8991
1509	24.2825
1510	23.9322
1511	24.1832
1512	23.812
1513	24.0066
1514	23.77
1515	23.6488
1516	23.824
1517	23.546
1518	23.7482
1519	23.3315
1520	22.9409
1521	22.6104
1522	23.184
1523	23.1993
1524	23.1209
1525	23.0113
1526	22.8583
1527	23.4417
1528	23.4467
1529	23.5249
1530	23.079
1531	22.6493
1532	23.0471
1533	22.9301
1534	22.7026
1535	22.9293
1536	22.8685
1537	22.841
1538	23.1304
1539	23.3653
1540	23.6573
1541	23.7997
1542	23.3439
1543	23.5863
1544	23.424
1545	23.385
1546	24.1138
1547	23.2627
1548	23.5836
1549	23.5016
1550	24.0286
1551	23.6891
1552	23.2709
1553	23.6916
1554	23.2316
1555	23.5077
1556	23.527
1557	24.2163
1558	24.1939
1559	23.5202
1560	23.0539
1561	23.1049
1562	23.2904
1563	23.1527
1564	23.3287
1565	23.5443
1566	23.274
1567	23.0562
1568	23.1407
1569	23.128
1570	23.5662
1571	23.8956
1572	23.4064
1573	23.462
1574	23.629
1575	23.6075
1576	23.2659
1577	23.6592
1578	23.6167
1579	23.4565
1580	23.8793
1581	23.6086
1582	24.0966
1583	23.6902
1584	24.2001
1585	24.0956
1586	23.9508
1587	23.9336
1588	24.5339
1589	24.2741
1590	23.6394
1591	24.0589
1592	24.091
1593	24.244
1594	23.9221
1595	24.1519
1596	24.2832
1597	23.8019
1598	23.8668
1599	23.3715
1600	24.218
1601	23.6067
1602	23.773
1603	23.8835
1604	24.2311
1605	23.9498
1606	24.2367
1607	23.9806
1608	23.6076
1609	23.9955
1610	23.6684
1611	23.8823
1612	23.8516
1613	23.8042
1614	24.2097
1615	23.6784
1616	24.1714
1617	23.9232
1618	23.836
1619	24.1249
1620	23.9699
1621	24.2346
1622	24.0853
1623	24.29
1624	24.2227
1625	24.1496
1626	23.5271
1627	24.0457
1628	24.603
1629	24.0607
1630	24.2741
1631	24.0694
1632	24.5068
1633	24.3275
1634	24.4747
1635	24.2062
1636	24.524
1637	24.4386
1638	24.3061
1639	24.2589
1640	24.5373
1641	24.2283
1642	23.9354
1643	23.7358
1644	23.3816
1645	23.3522
1646	23.7899
1647	24.1397
1648	23.9279
1649	23.6946
1650	23.6371
1651	23.6796
1652	23.642
1653	23.7414
1654	23.5506
1655	24.0347
1656	23.7379
1657	23.9116
1658	24.2158
1659	24.0379
1660	24.129
1661	24.0217
1662	23.8038
1663	23.6557
1664	24.1346
1665	24.1346
1666	23.714
1667	24.0327
1668	23.8098
1669	23.7629
1670	24.4182
1671	24.2331
1672	24.0682
1673	24.2215
1674	23.5896
1675	23.68
1676	23.7782
1677	23.4895
1678	23.8543
1679	24.0821
1680	23.7758
1681	23.4077
1682	23.8348
1683	23.6354
1684	23.2003
1685	23.4598
1686	23.6937
1687	23.3868
1688	23.8302
1689	23.8228
1690	23.208
1691	23.6713
1692	23.6784
1693	23.7324
1694	23.4768
1695	23.4435
1696	23.4276
1697	23.4045
1698	23.0911
1699	23.2967
1700	23.1886
1701	22.9848
1702	23.2662
1703	23.3907
1704	23.2181
1705	23.5696
1706	23.318
1707	23.4513
1708	23.3317
1709	23.0954
1710	23.0046
1711	23.6043
1712	23.211
1713	23.2664
1714	23.6327
1715	23.2931
1716	23.0434
1717	23.1649
1718	23.5294
1719	23.4553
1720	23.3025
1721	23.5022
1722	23.6494
1723	23.6852
1724	23.4798
1725	23.5452
1726	23.3589
1727	23.1452
1728	23.1536
1729	23.0648
1730	23.1638
1731	23.1972
1732	23.6727
1733	23.8587
1734	23.6883
1735	24.1204
1736	24.1326
1737	24.1785
1738	24.0579
1739	23.6681
1740	23.7388
1741	23.8044
1742	24.041
1743	23.8586
1744	23.5832
1745	23.3172
1746	23.527
1747	23.2575
1748	23.8388
1749	23.3963
1750	23.5967
1751	23.4863
1752	23.537
1753	23.5405
1754	23.2733
1755	23.4203
1756	23.6714
1757	23.5651
1758	23.8172
1759	24.1016
1760	23.9102
1761	24.2894
1762	23.9024
1763	23.6232
1764	23.5051
1765	23.4208
1766	23.4519
1767	23.3792
1768	23.5615
1769	23.5296
1770	23.5948
1771	23.6319
1772	23.6183
1773	23.6758
1774	24.0794
1775	23.9091
1776	23.875
1777	23.8259
1778	23.4121
1779	23.2256
1780	23.5759
1781	23.6241
1782	23.54
1783	23.5739
1784	23.7973
1785	23.1611
1786	23.5875
1787	22.9973
1788	22.7399
1789	23.2707
1790	23.3504
1791	23.3485
1792	23.3135
1793	22.6061
1794	23.0853
1795	23.2087
1796	23.3691
1797	23.1215
1798	23.5007
1799	23.1815
1800	23.0056
1801	23.0663
1802	23.1868
1803	23.3694
1804	22.72
1805	22.655
1806	22.7992
1807	22.8757
1808	22.6045
1809	22.8049
1810	22.5959
1811	22.9438
1812	22.8443
1813	22.9388
1814	22.8006
1815	23.0124
1816	22.9499
1817	22.8758
1818	22.9201
1819	22.7684
1820	22.9976
1821	22.8998
1822	23.3467
1823	23.422
1824	22.7691
1825	23.2192
1826	23.0834
1827	22.905
1828	23.1896
1829	23.2704
1830	22.9057
1831	22.8427
1832	23.1843
1833	23.1817
1834	23.2615
1835	23.2401
1836	22.6925
1837	22.9615
1838	23.0335
1839	22.729
1840	23.3968
1841	22.9112
1842	22.3781
1843	23.13
1844	23.0455
1845	23.4658
1846	22.81
1847	23.0339
1848	22.9345
1849	22.6489
1850	22.7667
1851	23.0034
1852	22.7842
1853	22.857
1854	23.1277
1855	22.5807
1856	23.048
1857	22.622
1858	23.2129
1859	23.005
1860	23.1454
1861	22.9615
1862	22.6285
1863	22.5147
1864	22.7578
1865	22.6987
1866	22.932
1867	22.9557
1868	22.5758
1869	23.1202
1870	22.9912
1871	22.8346
1872	22.4924
1873	22.8503
1874	23.3813
1875	23.0459
1876	22.8208
1877	22.9138
1878	22.8179
1879	23.2329
1880	23.052
1881	23.485
1882	23.2623
1883	23.514
1884	23.5931
1885	23.6193
1886	22.8898
1887	23.1611
1888	23.3222
1889	23.3508
1890	22.9552
1891	23.0883
1892	23.2688
1893	23.4607
1894	23.1959
1895	23.2982
1896	22.8935
1897	22.8538
1898	22.7112
1899	23.2331
1900	23.2315
1901	23.3914
1902	23.1329
1903	23.3628
1904	23.4769
1905	23.4915
1906	23.4554
1907	23.6232
1908	23.5064
1909	23.9944
1910	23.8024
1911	23.5893
1912	23.6941
1913	23.5019
1914	23.8816
1915	23.7079
1916	23.2628
1917	23.3308
1918	22.9415
1919	22.9779
1920	22.8379
1921	23.1111
1922	22.8523
1923	22.7356
1924	22.5437
1925	22.4352
1926	22.6356
1927	22.2692
1928	22.7458
1929	22.9012
1930	22.9986
1931	22.2847
1932	22.8148
1933	22.3932
1934	22.6644
1935	23.0736
1936	22.7713
1937	22.7014
1938	23.1125
1939	23.0533
1940	22.8795
1941	22.9896
1942	23.0085
1943	23.2238
1944	23.1146
1945	22.7457
1946	23.2698
1947	22.7437
1948	22.8471
1949	23.0796
1950	22.9538
1951	23.2253
1952	22.6593
1953	22.6806
1954	22.7494
1955	22.6558
1956	22.5982
1957	22.708
1958	23.0803
1959	23.0808
1960	23.1804
1961	23.3655
1962	23.1036
1963	23.2487
1964	23.2416
1965	23.2503
1966	23.2814
1967	23.1406
1968	23.3701
1969	23.7618
1970	23.5035
1971	23.2208
1972	23.0611
1973	23.4317
1974	23.6622
1975	23.5357
1976	23.99
1977	23.4376
1978	23.9546
1979	23.386
1980	23.7827
1981	23.0299
1982	22.9799
1983	23.3019
1984	22.9933
1985	23.3161
1986	23.2705
1987	23.129
1988	23.4071
1989	23.3803
1990	23.2844
1991	23.211
1992	23.1761
1993	23.0168
1994	23.1118
1995	23.0148
1996	23.2536
1997	23.0358
1998	23.237
1999	22.8951
[truncated: 2,002 more rows]

## Sheet: Fig 4C
Simulation Time	MM-PB Energy
1	-7695.51
3	-7588.34
4	-7679.44
5	-7725.02
6	-7585.46
8	-7677.67
9	-7669.7
10	-7679.03
12	-7522.38
13	-7594.08
15	-7697.17
16	-7711.96
17	-7502.38
19	-7826.32
20	-7514.97
21	-7516.39
22	-7564.02
23	-7701.85
24	-7642.9
25	-7643.88
26	-7688.98
27	-7673.67
28	-7596.92
29	-7583.75
30	-7584.75
31	-7436.46
32	-7621.21
33	-7496.02
34	-7558.91
35	-7586.14
36	-7694.07
37	-7392.02
38	-7658.69
39	-7605.71
40	-7593.3
41	-7671.89
42	-7638.93
43	-7572.14
44	-7631.24
45	-7480.05
46	-7442.59
47	-7484.08
48	-7612.44
49	-7498.86
50	-7626.37
51	-7641.21
52	-7478.24
53	-7657.15
54	-7664.24
55	-7616.04
56	-7628.89
57	-7491.08
58	-7565.45
59	-7564.18
60	-7694.95
61	-7453.54
62	-7547.63
63	-7550.31
64	-7669.64
65	-7504.12
66	-7571.25
67	-7699.35
68	-7749.03
69	-7629.99
70	-7631.86
71	-7654.04
72	-7660.9
73	-7803.44
74	-7628.47
75	-7781.13
76	-7500.33
77	-7579.2
78	-7742.82
79	-7605.01
80	-7667.67
81	-7657.82
82	-7597.58
83	-7563.58
84	-7576.18
85	-7759.65
86	-7486.69
87	-7550.34
88	-7578.68
89	-7682.18
90	-7630.69
91	-7649.86
92	-7613.97
93	-7719.06
94	-7578.31
95	-7711.6
96	-7531.22
97	-7734.97
98	-7651.49
99	-7784.2
100	-7635.64
101	-7688.2
102	-7694.62
103	-7682.06
104	-7664.58
105	-7656.6
106	-7574.44
107	-7539.43
108	-7554.87
109	-7543.59
110	-7764.66
111	-7735.03
112	-7681.61
113	-7668.27
114	-7639.24
115	-7642.85
116	-7639.56
117	-7766.34
118	-7565.91
119	-7688.64
120	-7760.49
121	-7692.84
122	-7678.08
123	-7643.26
124	-7621.75
125	-7647.84
126	-7654.23
127	-7686.84
128	-7547.28
129	-7698.65
130	-7625.43
131	-7702.67
132	-7616.81
133	-7648.41
134	-7670.99
135	-7555.43
136	-7619.58
137	-7513.33
138	-7701.47
139	-7629.3
140	-7761.15
141	-7546.13
142	-7438.42
143	-7448.66
144	-7606.61
145	-7477.31
146	-7625.97
147	-7596.05
148	-7490.06
149	-7460.46
150	-7471.28
151	-7629.08
152	-7550.49
153	-7439.95
154	-7624.61
155	-7544.34
156	-7456.81
157	-7476.97
158	-7659.42
159	-7548.75
160	-7619.9
161	-7625.79
162	-7554.51
163	-7549.85
164	-7638.02
165	-7676.51
166	-7567.86
167	-7547.89
168	-7563.5
169	-7687.79
170	-7703
171	-7456.19
172	-7602.57
173	-7637.86
174	-7743.21
175	-7572.16
176	-7400.55
177	-7633.47
178	-7733.61
179	-7642.23
180	-7747.7
181	-7553.44
182	-7698.5
183	-7682.74
184	-7669.9
185	-7614.67
186	-7512.08
187	-7709.9
188	-7610.49
189	-7530.28
190	-7684.45
191	-7684.94
192	-7605.78
193	-7578.29
194	-7781.12
195	-7644.14
196	-7532.28
197	-7483.67
198	-7635.97
199	-7559.46
200	-7616.69
201	-7633.06
202	-7645.5
203	-7673.09
204	-7492.38
205	-7379.67
206	-7665.38
207	-7424.29
208	-7536.07
209	-7418.58
210	-7550.69
211	-7624.61
212	-7513.49
213	-7513.38
214	-7440.67
215	-7486.21
216	-7620.58
217	-7518.81
218	-7506.19
219	-7480.52
220	-7463.82
221	-7403.34
222	-7187.11
223	-7493.04
224	-7410.35
225	-7541.51
226	-7363.14
227	-7387.79
228	-7374.91
229	-7424.65
230	-7437.32
231	-7441.94
232	-7265.91
233	-7373.25
234	-7350.45
235	-7339.84
236	-7251.3
237	-7286.54
238	-7470.82
239	-7331.95
240	-7242.46
241	-7261.65
242	-7228.56
243	-7368.68
244	-7340.25
245	-7246.24
246	-7353.6
247	-7305.45
248	-7422.22
249	-7316.13
250	-7371.52
251	-7482.64
252	-7386.9
253	-7330.82
254	-7345.11
255	-7374.28
256	-7389.61
257	-7397.45
258	-7172.78
259	-7363.1
260	-7292.01
261	-7455.09
262	-7191.4
263	-7206.24
264	-7272.2
265	-7349.67
266	-7436.67
267	-7423.71
268	-7427.72
269	-7429.23
270	-7326.22
271	-7399.96
272	-7331.79
273	-7504.4
274	-7405.18
275	-7253
276	-7160.55
277	-7185.07
278	-7277.08
279	-7245.02
280	-7404.24
281	-7233.7
282	-7187.65
283	-7265.67
284	-7323.87
285	-7312.66
286	-7232.86
287	-7357.11
288	-7482.66
289	-7193.14
290	-7406.84
291	-7266.95
292	-7255.74
293	-7379.57
294	-7365.71
295	-7367.94
296	-7201.4
297	-7368.18
298	-7146.25
299	-7324.58
300	-7326.24
301	-7355.25
302	-7360
303	-7243.66
304	-7310.33
305	-7364.23
306	-7406.73
307	-7342.69
308	-7296.9
309	-7405.66
310	-7434.93
311	-7312.01
312	-7364.54
313	-7243.4
314	-7317.31
315	-7285.24
316	-7308.53
317	-7295.51
318	-7387.27
319	-7308.67
320	-7444.29
321	-7285.7
322	-7405.28
323	-7455.88
324	-7424.93
325	-7508.69
326	-7459.94
327	-7436.18
328	-7518.18
329	-7403.46
330	-7435.01
331	-7302.78
332	-7247.83
333	-7391.23
334	-7369.4
335	-7339.37
336	-7415.67
337	-7327.76
338	-7498.05
339	-7309.79
340	-7363.49
341	-7320.65
342	-7479.04
343	-7309.26
344	-7310.8
345	-7349.07
346	-7437.55
347	-7381.88
348	-7432.55
349	-7284.54
350	-7577.64
351	-7378.92
352	-7499.68
353	-7373.59
354	-7387.62
355	-7348.07
356	-7438.66
357	-7325.91
358	-7356.84
359	-7492.82
360	-7278.77
361	-7416.07
362	-7356.31
363	-7143.11
364	-7314.05
365	-7356.57
366	-7391.46
367	-7387.88
368	-7219.06
369	-7558.7
370	-7429.71
371	-7207.42
372	-7407.09
373	-7230.96
374	-7436.27
375	-7453.61
376	-7370.04
377	-7525.13
378	-7387.53
379	-7410.41
380	-7440.85
381	-7289.64
382	-7383.39
383	-7276.04
384	-7452.82
385	-7389.01
386	-7315.01
387	-7422.08
388	-7455.18
389	-7388.58
390	-7389.03
391	-7362.48
392	-7333.75
393	-7345.73
394	-7342.56
395	-7284.38
396	-7372.19
397	-7312.04
398	-7302.02
399	-7390.82
400	-7455.5
401	-7479.79
402	-7293.19
403	-7251.87
404	-7291.14
405	-7330.11
406	-7409.99
407	-7308.06
408	-7525.23
409	-7392.11
410	-7429.04
411	-7314.66
412	-7457.77
413	-7306.71
414	-7353.86
415	-7346.86
416	-7423.19
417	-7219.16
418	-7549.65
419	-7494.78
420	-7262.01
421	-7443.26
422	-7421.98
423	-7304.18
424	-7515
425	-7383.06
426	-7405.32
427	-7348.06
428	-7303.98
429	-7251.73
430	-7431.8
431	-7398.26
432	-7271.82
433	-7350.38
434	-7389.46
435	-7504.89
436	-7336.9
437	-7265.29
438	-7380.65
439	-7431.47
440	-7343.45
441	-7371.68
442	-7254.88
443	-7574.28
444	-7442.2
445	-7296.75
446	-7253.7
447	-7344.38
448	-7349.17
449	-7196.85
450	-7340.29
451	-7286.7
452	-7376.34
453	-7245.05
454	-7370.07
455	-7606.89
456	-7284.28
457	-7382.45
458	-7205.75
459	-7462.58
460	-7359.96
461	-7342.19
462	-7409.54
463	-7230.76
464	-7473.8
465	-7232.24
466	-7446.24
467	-7337.6
468	-7354.31
469	-7431.89
470	-7341.13
471	-7339.88
472	-7291.79
473	-7334.32
474	-7336.3
475	-7496.54
476	-7518.7
477	-7244.33
478	-7449.09
479	-7277.83
480	-7305.07
481	-7396.29
482	-7280.05
483	-7332.91
484	-7395.39
485	-7366.84
486	-7352.44
487	-7262.5
488	-7364.76
489	-7152.39
490	-7281.62
491	-7302.42
492	-7316.45
493	-7413.04
494	-7302.16
495	-7292.52
496	-7284.99
497	-7226.93
498	-7360.35
499	-7404.95
500	-7275.68
501	-7221.84
503	-7457.76
505	-7223.03
506	-7139.38
507	-7212.85
508	-7354.75
509	-7373.56
511	-7270.48
512	-7378.03
513	-7281.57
515	-7263.25
516	-7331.31
517	-7299.72
518	-7275
519	-7325.79
520	-7395.81
521	-7174.8
522	-7332.56
523	-7382.7
524	-7243.01
525	-7350.96
526	-7336.94
527	-7422.12
528	-7393.91
529	-7306.87
530	-7283.08
531	-7349.84
532	-7410.43
533	-7292.59
534	-7436.3
535	-7500.49
536	-7417.34
537	-7515.05
538	-7486.09
539	-7375.97
540	-7441.84
541	-7377.11
542	-7365.33
543	-7445.34
544	-7465.53
545	-7483.64
546	-7419.81
547	-7343.09
548	-7325.62
549	-7388.43
550	-7221.95
551	-7287.2
552	-7278.08
553	-7397.04
554	-7353.5
555	-7315.84
556	-7258.16
557	-7435.49
558	-7441.09
559	-7258.27
560	-7344.57
561	-7279.27
562	-7426.84
563	-7574.07
564	-7336.82
565	-7394.39
566	-7378.2
567	-7432.89
568	-7470.9
569	-7470.09
570	-7292.53
571	-7292.16
572	-7377.36
573	-7447.87
574	-7346.78
575	-7435.06
576	-7356.05
577	-7359.84
578	-7314.82
579	-7292.31
580	-7285.76
581	-7304.65
582	-7280.74
583	-7281.91
584	-7319.42
585	-7363.87
586	-7410.46
587	-7341.31
588	-7396.29
589	-7457.25
590	-7415.06
591	-7376.92
592	-7325.87
593	-7417.95
594	-7408.91
595	-7413.95
596	-7266.6
597	-7361.4
598	-7326.64
599	-7250.73
600	-7334.57
601	-7221.86
602	-7209.81
603	-7422.79
604	-7297.28
605	-7352.08
606	-7229.12
607	-7367.61
608	-7400.95
609	-7330.92
610	-7301.34
611	-7201.58
612	-7400.28
613	-7335.28
614	-7260.18
615	-7271.48
616	-7368.34
617	-7232.85
618	-7399.24
619	-7214.61
620	-7207.8
621	-7292.52
622	-7301.34
623	-7316.27
624	-7298.48
625	-7171.18
626	-7291.9
627	-7214.84
628	-7281.23
629	-7185.94
630	-7302.39
631	-7265.27
632	-7226.78
633	-7123.73
634	-7240.11
635	-7429.33
636	-7466.05
637	-7353.7
638	-7415.51
639	-7425.73
640	-7281.3
641	-7421.16
642	-7348.89
643	-7320.37
644	-7508.44
645	-7457.75
646	-7293.46
647	-7458.55
648	-7312.7
649	-7376.53
650	-7584.21
651	-7361.7
652	-7340.54
653	-7391.82
654	-7449.44
655	-7238.41
656	-7316.23
657	-7322.48
658	-7397.22
659	-7375.68
660	-7380.33
661	-7354.97
662	-7443.03
663	-7278.5
664	-7480.12
665	-7236.32
666	-7398.46
667	-7519.72
668	-7437.52
669	-7285.08
670	-7324.83
671	-7357.73
672	-7472.84
673	-7356.35
674	-7258.36
675	-7197.05
676	-7249.53
677	-7349.73
678	-7254.08
679	-7248.72
680	-7230.54
681	-7328.44
682	-7167.72
683	-7195.53
684	-7233.06
685	-7319.71
686	-7326.08
687	-7282.77
688	-7205.37
689	-7354.73
690	-7349.35
691	-7237.54
692	-7265.45
693	-7224.58
694	-7369.66
695	-7374.95
696	-7370.82
697	-7362.58
698	-7170.14
699	-7218.98
700	-7204.28
701	-7270.87
702	-7249.68
703	-7313.46
704	-7288.78
705	-7357.78
706	-7298.96
707	-7230.3
708	-7317.29
709	-7260.01
710	-7288.35
711	-7314.29
712	-7296.48
713	-7190.68
714	-7181.8
715	-7218.81
716	-7369.7
717	-7437.82
718	-7256.9
719	-7389.84
720	-7319.52
721	-7350.2
722	-7317.68
723	-7371.38
724	-7388.87
725	-7212.31
726	-7350.89
727	-7250.76
728	-7337.06
729	-7247.32
730	-7368.77
731	-7355.06
732	-7328.29
733	-7178.06
734	-7360.24
735	-7432.29
736	-7276.09
737	-7211.49
738	-7263.6
739	-7383.02
740	-7448.57
741	-7456.89
742	-7201.53
743	-7284.57
744	-7278.34
745	-7397.92
746	-7334.81
747	-7352.73
748	-7375.81
749	-7244.99
750	-7318.66
751	-7268.66
752	-7249.67
753	-7360.45
754	-7457.72
755	-7321.37
756	-7178.66
757	-7311.54
758	-7312.92
759	-7314.54
760	-7367.91
761	-7277.89
762	-7420.53
763	-7374.77
764	-7340.44
765	-7283.13
766	-7237.74
767	-7274.32
768	-7391.5
769	-7272.12
770	-7366.77
771	-7196.02
772	-7222.6
773	-7198.78
774	-7122.39
775	-7351.05
776	-7282.35
777	-7325.96
778	-7423.01
779	-7236.76
780	-7311.1
781	-7252.46
782	-7410.01
783	-7349.96
784	-7311.82
785	-7361.82
786	-7231.23
787	-7277.75
788	-7372.37
789	-7259
790	-7284.15
791	-7339.58
792	-7217.4
793	-7239.84
794	-7278.25
795	-7447.03
796	-7346.75
797	-7376.31
798	-7198.65
799	-7208.46
800	-7402.05
801	-7219.87
802	-7249.15
803	-7262.38
804	-7358.26
805	-7301.97
806	-7259.28
807	-7301.2
808	-7264.12
809	-7447.47
810	-7395.87
811	-7193.4
812	-7152.03
813	-7329.06
814	-7253.56
815	-7329.62
816	-7244.36
817	-7312.8
818	-7408.33
819	-7247.18
820	-7426.9
821	-7368.67
822	-7408.93
823	-7185.84
824	-7240.28
825	-7277.11
826	-7271.67
827	-7386.99
828	-7335.78
829	-7374.04
830	-7332.35
831	-7356.2
832	-7281.9
833	-7379.92
834	-7515.09
835	-7402
836	-7359.43
837	-7221.15
838	-7123.24
839	-7270.61
840	-7356.71
841	-7264.27
842	-7287.21
843	-7361.68
844	-7378.69
845	-7443.64
846	-7341.38
847	-7406.13
848	-7381.84
849	-7213.86
850	-7315.14
851	-7269.5
852	-7362.59
853	-7298.87
854	-7250.78
855	-7273.29
856	-7328.15
857	-7392.15
858	-7326.58
859	-7392.82
860	-7342.19
861	-7482.53
862	-7266.57
863	-7168.79
864	-7320.82
865	-7355.73
866	-7283.28
867	-7169.03
868	-7402.24
869	-7351.54
870	-7467.02
871	-7282.79
872	-7361.37
873	-7394.39
874	-7433.36
875	-7452.42
876	-7344.65
877	-7352.67
878	-7347.23
879	-7300.97
880	-7401.36
881	-7556.8
882	-7155.39
883	-7397.36
884	-7258.48
885	-7267.58
886	-7395.78
887	-7433.47
888	-7338
889	-7383.04
890	-7286.46
891	-7410.46
892	-7406.96
893	-7241.32
894	-7493.05
895	-7313.11
896	-7348.85
897	-7373.41
898	-7430.23
899	-7350.6
900	-7256.16
901	-7357.98
902	-7419.79
903	-7344.49
904	-7304.34
905	-7355.45
906	-7237.27
907	-7334.1
908	-7299.14
909	-7511.58
910	-7323.31
911	-7281.89
912	-7244.23
913	-7390.93
914	-7335.05
915	-7315.67
916	-7259.18
917	-7464.35
918	-7386.59
919	-7418.82
920	-7397.79
921	-7286.43
922	-7189.69
923	-7270.96
924	-7333.33
925	-7209.41
926	-7324.37
927	-7429.7
928	-7272.34
929	-7374.01
930	-7299.11
931	-7170.05
932	-7253.18
933	-7268.55
934	-7357.59
935	-7365.47
936	-7376.95
937	-7352.41
938	-7318.21
939	-7284.46
940	-7251.26
941	-7428.3
942	-7502.3
943	-7165.05
944	-7447.96
945	-7462.66
946	-7315.18
947	-7347.88
948	-7251.88
949	-7234.54
950	-7423.36
951	-7328.93
952	-7100.59
953	-7396.01
954	-7157.26
955	-7300.97
956	-7273.82
957	-7276.25
958	-7328.63
959	-7262.8
960	-7252.74
961	-7158.27
962	-7330.32
963	-7242.65
964	-7364.25
965	-7420.71
966	-7251.5
967	-7253.69
968	-7394.36
969	-7303.25
970	-7360.15
971	-7321.51
972	-7361.24
973	-7423.72
974	-7361.68
975	-7258.24
976	-7354.08
977	-7298.55
978	-7235.3
979	-7324.27
980	-7316.35
981	-7146.66
982	-7288.84
983	-7345.47
984	-7435.04
985	-7243.92
986	-7505.23
987	-7502.18
988	-7465.61
989	-7255
990	-7303.73
991	-7394.45
992	-7213.94
993	-7288.7
994	-7330.73
995	-7178.55
996	-7302.53
997	-7155.39
998	-7108.37
999	-7326.36
1000	-7256
1001	-7304.49
1002	-7405.03
1003	-7323.99
1004	-7319.65
1005	-7226.82
1006	-7137.43
1007	-7276.43
1008	-7324.25
1009	-7283.84
1010	-7183.02
1011	-7403.74
1012	-7330.35
1013	-7314.23
1014	-7268.59
1015	-7374.91
1016	-7433.63
1017	-7313.41
1018	-7326.11
1019	-7351.64
1020	-7262.46
1021	-7416.19
1022	-7258.64
1023	-7278.15
1024	-7506.76
1025	-7428.34
1026	-7347.46
1027	-7347.92
1028	-7470.18
1029	-7391.33
1030	-7337.16
1031	-7327.3
1032	-7299.28
1033	-7175.19
1034	-7348.9
1035	-7253.46
1036	-7377.78
1037	-7368.18
1038	-7234.84
1039	-7266.38
1040	-7281
1041	-7306.58
1042	-7199.11
1043	-7231.22
1044	-7147.06
1045	-7304.96
1046	-7083.18
1047	-7294.87
1048	-7399.45
1049	-7268.99
1050	-7381.75
1051	-7380.52
1052	-7210.65
1053	-7377.39
1054	-7267.62
1055	-7399.96
1056	-7229.49
1057	-7196.76
1058	-7375.56
1059	-7214.03
1060	-7287.66
1061	-7252.72
1062	-7158.54
1063	-7299.33
1064	-7341.7
1065	-7381.97
1066	-7225.57
1067	-7245.38
1068	-7211.77
1069	-7508.29
1070	-7283.99
1071	-7439.84
1072	-7363.09
1073	-7407.04
1074	-7204.48
1075	-7331.3
1076	-7431.39
1077	-7395.86
1078	-7157.3
1079	-7290.09
1080	-7360.9
1081	-7411.06
1082	-7383.12
1083	-7350.28
1084	-7359.42
1085	-7289.77
1086	-7347.6
1087	-7278.13
1088	-7203.88
1089	-7442.02
1090	-7490.61
1091	-7255.38
1092	-7174.28
1093	-7362.82
1094	-7322.05
1095	-7287.31
1096	-7330.68
1097	-7206.86
1098	-7190.18
1099	-7338.34
1100	-7255.62
1101	-7324.88
1102	-7340.93
1103	-7366.37
1104	-7342.75
1105	-7355.34
1106	-7335.15
1107	-7376.35
1108	-7273.91
1109	-7280.7
1110	-7472.33
1111	-7353.26
1112	-7246.62
1113	-7432.09
1114	-7377.94
1115	-7169.96
1116	-7352.61
1117	-7379.57
1118	-7319.09
1119	-7308.53
1120	-7268.78
1121	-7295.61
1122	-7182.26
1123	-7425.82
1124	-7368.38
1125	-7324.72
1126	-7372.01
1127	-7358.4
1128	-7315.16
1129	-7366.49
1130	-7203.1
1131	-7231.02
1132	-7200.92
1133	-7309.68
1134	-7295.87
1135	-7302.79
1136	-7396.92
1137	-7380.37
1138	-7350.33
1139	-7389.62
1140	-7393.11
1141	-7382.13
1142	-7208.44
1143	-7287.49
1144	-7355.65
1145	-7305.39
1146	-7302.68
1147	-7350.11
1148	-7205.6
1149	-7325.94
1150	-7328.15
1151	-7313.56
1152	-7331.65
1153	-7333.24
1154	-7299.74
1155	-7292.29
1156	-7245.45
1157	-7223.92
1158	-7194.59
1159	-7314.22
1160	-7286.21
1161	-7362.5
1162	-7409.94
1163	-7185.23
1164	-7298.95
1165	-7462.04
1166	-7280.82
1167	-7361.41
1168	-7303.33
1169	-7233.66
1170	-7325.18
1171	-7254.29
1172	-7357.6
1173	-7244.03
1174	-7319.09
1175	-7338.94
1176	-7270.47
1177	-7202.62
1178	-7354.49
1179	-7297.79
1180	-7222.89
1181	-7091.02
1182	-7240.14
1183	-7321.34
1184	-7429.1
1185	-7207.73
1186	-7246.07
1187	-7372.96
1188	-7300.9
1189	-7441.76
1190	-7226.43
1191	-7274.16
1192	-7193.87
1193	-7225.97
1194	-7255.9
1195	-7276.9
1196	-7200.49
1197	-7369.44
1198	-7297.8
1199	-7224.74
1200	-7288.86
1201	-7296.39
1202	-7403.8
1203	-7353.04
1204	-7393.29
1205	-7399.84
1206	-7360.39
1207	-7260.98
1208	-7390.44
1209	-7429.23
1210	-7522.61
1211	-7449
1212	-7487.47
1213	-7315.26
1214	-7375.26
1215	-7353.61
1216	-7453.27
1217	-7421.33
1218	-7373.87
1219	-7299.74
1220	-7400.53
1221	-7410.37
1222	-7347.77
1223	-7219.18
1224	-7305.96
1225	-7339.01
1226	-7379.4
1227	-7412.43
1228	-7478.26
1229	-7189.42
1230	-7286.63
1231	-7492.79
1232	-7525.15
1233	-7509.58
1234	-7248.05
1235	-7399.29
1236	-7366.95
1237	-7405.95
1238	-7289.34
1239	-7411.31
1240	-7401.38
1241	-7352.23
1242	-7370.98
1243	-7228.81
1244	-7494.12
1245	-7293.26
1246	-7323.9
1247	-7378.02
1248	-7359.84
1249	-7235.6
1250	-7280.58
1251	-7393.57
1252	-7320.37
1253	-7212.1
1254	-7379.2
1255	-7232.9
1256	-7319.93
1257	-7417.62
1258	-7445.36
1259	-7368.28
1260	-7396.61
1261	-7447.32
1262	-7306.46
1263	-7321.17
1264	-7391.88
1265	-7318.24
1266	-7230.19
1267	-7331.74
1268	-7328.48
1269	-7334.62
1270	-7236.17
1271	-7284.07
1272	-7401.68
1273	-7248.75
1274	-7382.93
1275	-7212.46
1276	-7352.48
1277	-7352.46
1278	-7309.23
1279	-7265.48
1280	-7298.01
1281	-7274
1282	-7187.21
1283	-7307.31
1284	-7353.28
1285	-7430.82
1286	-7069.3
1287	-7328.75
1288	-7369.53
1289	-7438.45
1290	-7287.97
1291	-7374.31
1292	-7240.09
1293	-7326.72
1294	-7440.36
1295	-7208.22
1296	-7412.15
1297	-7314.91
1298	-7386.2
1299	-7315.62
1300	-7178.24
1301	-7367.26
1302	-7223.29
1303	-7341.46
1304	-7337.41
1305	-7344.71
1306	-7406.64
1307	-7314.13
1308	-7448.29
1309	-7324.61
1310	-7247.62
1311	-7392.89
1312	-7142.26
1313	-7323.24
1314	-7299.09
1315	-7331.15
1316	-7295.03
1317	-7390.59
1318	-7250.99
1319	-7362.44
1320	-7356.32
1321	-7157.11
1322	-7248.21
1323	-7354.1
1324	-7458.34
1325	-7344.78
1326	-7234.38
1327	-7335.09
1328	-7530.15
1329	-7304.17
1330	-7260.3
1331	-7388.42
1332	-7261.48
1333	-7399.34
1334	-7419.74
1335	-7535.89
1336	-7411.33
1337	-7443.35
1338	-7259.86
1339	-7220.77
1340	-7488.05
1341	-7325.61
1342	-7488.04
1343	-7366.89
1344	-7466.03
1345	-7495.95
1346	-7416.94
1347	-7391.88
1348	-7386.78
1349	-7346.65
1350	-7368.88
1351	-7222.12
1352	-7583.36
1353	-7409.48
1354	-7397.63
1355	-7388.89
1356	-7368.15
1357	-7329.77
1358	-7299.12
1359	-7338.7
1360	-7360.87
1361	-7326.41
1362	-7355.99
1363	-7401.87
1364	-7175.25
1365	-7376.75
1366	-7274.87
1367	-7323.66
1368	-7333.2
1369	-7367.22
1370	-7398.49
1371	-7326.62
1372	-7254.43
1373	-7321.61
1374	-7414.28
1375	-7408.75
1376	-7283.11
1377	-7415.64
1378	-7405.81
1379	-7525.78
1380	-7373.29
1381	-7197.56
1382	-7370.38
1383	-7341.42
1384	-7229.2
1385	-7265.32
1386	-7361.11
1387	-7454.95
1388	-7337.03
1389	-7337.97
1390	-7304.92
1391	-7257.71
1392	-7188.37
1393	-7399.59
1394	-7439.4
1395	-7370.69
1396	-7307.3
1397	-7453.57
1398	-7364.99
1399	-7432.67
1400	-7546.8
1401	-7420.64
1402	-7426.77
1403	-7545.31
1404	-7424.86
1405	-7321.89
1406	-7429.87
1407	-7173.86
1408	-7358.47
1409	-7461.8
1410	-7366.03
1411	-7391.66
1412	-7523.13
1413	-7394.07
1414	-7508.28
1415	-7265.56
1416	-7396.85
1417	-7515.85
1418	-7390.36
1419	-7320.44
1420	-7341.2
1421	-7386.44
1422	-7437.58
1423	-7306.98
1424	-7356.39
1425	-7430.15
1426	-7338.93
1427	-7507.08
1428	-7465.3
1429	-7397.24
1430	-7396.54
1431	-7551.98
1432	-7391.69
1433	-7703.1
1434	-7476.49
1435	-7339.87
1436	-7495.45
1437	-7274.2
1438	-7440.68
1439	-7487.46
1440	-7321.48
1441	-7431.08
1442	-7466.76
1443	-7356.02
1444	-7378.05
1445	-7427.16
1446	-7397.28
1447	-7341.93
1448	-7447.98
1449	-7367.37
1450	-7293.62
1451	-7432.51
1452	-7367.78
1453	-7469.59
1454	-7392.26
1455	-7229.87
1456	-7339.42
1457	-7446.67
1458	-7392.55
1459	-7313.31
1460	-7320.5
1461	-7311.55
1462	-7354.65
1463	-7306.03
1464	-7341.01
1465	-7413.59
1466	-7456.39
1467	-7374.21
1468	-7419.48
1469	-7311.69
1470	-7503.02
1471	-7357.11
1472	-7337.65
1473	-7364.86
1474	-7475.76
1475	-7377.12
1476	-7408.55
1477	-7374.04
1478	-7475.91
1479	-7568.77
1480	-7333.13
1481	-7436.07
1482	-7382.68
1483	-7394.58
1484	-7471
1485	-7451.5
1486	-7557.81
1487	-7450.2
1488	-7383.8
1489	-7566.1
1490	-7470.82
1491	-7488.71
1492	-7319.53
1493	-7492.06
1494	-7353.31
1495	-7418.15
1496	-7479.16
1497	-7484.06
1498	-7368.72
1499	-7451.88
1500	-7322.36
1501	-7354.8
1502	-7438.6
1503	-7532.34
1504	-7539.77
1505	-7514.42
1506	-7306.72
1507	-7424.31
1508	-7434.01
1509	-7437.63
1510	-7415.41
1511	-7485
1512	-7416.62
1513	-7358.21
1514	-7360.52
1515	-7318.47
1516	-7334.76
1517	-7485.37
1518	-7403.83
1519	-7363.55
1520	-7519.11
1521	-7410.42
1522	-7477.23
1523	-7341.14
1524	-7427.15
1525	-7418.8
1526	-7376.96
1527	-7509.88
1528	-7401.18
1529	-7444.27
1530	-7412.51
1531	-7473.11
1532	-7467.65
1533	-7420.54
1534	-7514.51
1535	-7540.84
1536	-7577.44
1537	-7553.69
1538	-7570.72
1539	-7389.83
1540	-7515.51
1541	-7621.24
1542	-7379.88
1543	-7443.03
1544	-7708.76
1545	-7464.38
1546	-7514.34
1547	-7414.97
1548	-7386.65
1549	-7431.28
1550	-7294.56
1551	-7368.57
1552	-7439.56
1553	-7484.31
1554	-7351.88
1555	-7272.73
1556	-7369.98
1557	-7412.9
1558	-7381.88
1559	-7294.1
1560	-7438.37
1561	-7528.48
1562	-7589.54
1563	-7487.4
1564	-7560.7
1565	-7323.76
1566	-7486.33
1567	-7427.69
1568	-7419.27
1569	-7256.21
1570	-7387.74
1571	-7325.27
1572	-7429.61
1573	-7380.29
1574	-7326.88
1575	-7252.65
1576	-7326.73
1577	-7455.16
1578	-7386.33
1579	-7405.63
1580	-7448.56
1581	-7429.51
1582	-7436.3
1583	-7379.51
1584	-7339.52
1585	-7478.13
1586	-7388.76
1587	-7383.95
1588	-7495.97
1589	-7501.61
1590	-7402.5
1591	-7490.89
1592	-7344.53
1593	-7498.52
1594	-7483.54
1595	-7438.67
1596	-7445.47
1597	-7341.87
1598	-7418.32
1599	-7446.52
1600	-7375.82
1601	-7147.9
1602	-7401.2
1603	-7365.97
1604	-7370.61
1605	-7418.99
1606	-7468.8
1607	-7295.37
1608	-7262.88
1609	-7412.99
1610	-7230.88
1611	-7436.15
1612	-7260.31
1613	-7423.18
1614	-7372.28
1615	-7386.28
1616	-7352.24
1617	-7463.92
1618	-7370.27
1619	-7455.66
1620	-7319.61
1621	-7292.12
1622	-7500.54
1623	-7344.66
1624	-7391.32
1625	-7489.3
1626	-7386.07
1627	-7575.01
1628	-7377.26
1629	-7583.32
1630	-7372.51
1631	-7428.43
1632	-7573.14
1633	-7536.08
1634	-7279.53
1635	-7383
1636	-7294.85
1637	-7530.84
1638	-7451.92
1639	-7248.36
1640	-7207.66
1641	-7412.99
1642	-7437.77
1643	-7434.49
1644	-7465.46
1645	-7393.92
1646	-7499.73
1647	-7453.51
1648	-7380.08
1649	-7493.61
1650	-7427.54
1651	-7230.36
1652	-7370.76
1653	-7364.2
1654	-7281.73
1655	-7545.69
1656	-7384.43
1657	-7320.03
1658	-7473.75
1659	-7280.19
1660	-7449.24
1661	-7548.71
1662	-7340.08
1663	-7361.65
1664	-7448.95
1665	-7481.76
1666	-7432.12
1667	-7513.15
1668	-7468.02
1669	-7498.53
1670	-7411.79
1671	-7379.31
1672	-7378.09
1673	-7293.33
1674	-7459.01
1675	-7454.96
1676	-7295.68
1677	-7372.83
1678	-7287.99
1679	-7302.41
1680	-7378.3
1681	-7466.3
1682	-7259.82
1683	-7328.07
1684	-7351.2
1685	-7302.23
1686	-7191.53
1687	-7230.85
1688	-7346.57
1689	-7237.48
1690	-7362.08
1691	-7398.28
1692	-7498.24
1693	-7326.56
1694	-7386.8
1695	-7366.55
1696	-7403.44
1697	-7378.64
1698	-7419.04
1699	-7249.97
1700	-7374.39
1701	-7341.12
1702	-7310.3
1703	-7286.72
1704	-7380.86
1705	-7318.62
1706	-7256.62
1707	-7414.97
1708	-7290.6
1709	-7405.44
1710	-7334.33
1711	-7408.85
1712	-7409.38
1713	-7211.59
1714	-7317.26
1715	-7360.58
1716	-7321.23
1717	-7292.1
1718	-7304.63
1719	-7181.77
1720	-7248.63
1721	-7364.49
1722	-7266.84
1723	-7425.86
1724	-7260.13
1725	-7424.64
1726	-7274.53
1727	-7173.92
1728	-7391.84
1729	-7320.93
1730	-7260.72
1731	-7280.09
1732	-7405.82
1733	-7246.94
1734	-7200.58
1735	-7360.52
1736	-7280.12
1737	-7148.01
1738	-7317.73
1739	-7424.32
1740	-7252.95
1741	-7238.58
1742	-7315.64
1743	-7385.32
1744	-7358.45
1745	-7203.61
1746	-7203.41
1747	-7265.7
1748	-7265.73
1749	-7277.94
1750	-7290.6
1751	-7359.38
1752	-7324.53
1753	-7177.95
1754	-7406.02
1755	-7344.49
1756	-7389.23
1757	-7211.4
1758	-7278.38
1759	-7305.09
1760	-7101.58
1761	-7259.68
1762	-7288.37
1763	-7247.14
1764	-7187.68
1765	-7249.41
1766	-7326.92
1767	-7245.89
1768	-7235.87
1769	-7298.77
1770	-7332.03
1771	-7244.06
1772	-7288.28
1773	-7136.01
1774	-7289.87
1775	-7352.18
1776	-7222.87
1777	-7225.7
1778	-7286.25
1779	-7357.66
1780	-7219.6
1781	-7331.98
1782	-7446.48
1783	-7348.64
1784	-7228.91
1785	-7318.62
1786	-7232.47
1787	-7274.16
1788	-7349.42
1789	-7293.54
1790	-7228.1
1791	-7373.69
1792	-7296.47
1793	-7288.58
1794	-7343.69
1795	-7236.3
1796	-7207.33
1797	-7260.05
1798	-7344.04
1799	-7282.71
1800	-7168.1
1801	-7195.44
1802	-7300.66
1803	-7270.56
1804	-7367.34
1805	-7205.79
1806	-7249
1807	-7494.3
1808	-7189.3
1809	-7301.19
1810	-7312.78
1811	-7434.16
1812	-7197.42
1813	-7310.6
1814	-7224.23
1815	-7158.14
1816	-7357.71
1817	-7184.14
1818	-7304.33
1819	-7114.29
1820	-7277
1821	-7200.43
1822	-7387.36
1823	-7301.24
1824	-7227.51
1825	-7308.96
1826	-7405.48
1827	-7352.6
1828	-7208.96
1829	-7353.56
1830	-7198.09
1831	-7217.03
1832	-7340.96
1833	-7181
1834	-7347.77
1835	-7348.79
1836	-7230.74
1837	-7171
1838	-7250.58
1839	-7331.3
1840	-7297.76
1841	-7165.95
1842	-7359.92
1843	-7173.92
1844	-7210.99
1845	-7353.31
1846	-7238.17
1847	-7315.91
1848	-7201.04
1849	-7256.84
1850	-7280.61
1851	-7270.21
1852	-7322.14
1853	-7211.22
1854	-7181.04
1855	-7193.58
1856	-7259.32
1857	-7175.82
1858	-7264.84
1859	-7236.48
1860	-7170.74
1861	-7351.51
1862	-7113.73
1863	-7167.12
1864	-7267.66
1865	-7257.25
1866	-7267.22
1867	-7196.85
1868	-7243
1869	-7126.26
1870	-7166.21
1871	-7361.28
1872	-7290.01
1873	-7334.41
1874	-7312.4
1875	-7288.87
1876	-7320.83
1877	-7312.08
1878	-7322.31
1879	-7240.29
1880	-7303.19
1881	-7209.69
1882	-7304.9
1883	-7276.83
1884	-7380.36
1885	-7323.27
1886	-7361.82
1887	-7238.92
1888	-7393.4
1889	-7284.22
1890	-7298.96
1891	-7232.29
1892	-7256.85
1893	-7163.95
1894	-7238.96
1895	-7444.78
1896	-7334.82
1897	-7323.96
1898	-7245.45
1899	-7366.38
1900	-7220.51
1901	-7320.58
1902	-7218.38
1903	-7256.24
1904	-7392.38
1905	-7244.58
1906	-7232.02
1907	-7247.22
1908	-7239.32
1909	-7236.23
1910	-7238.4
1911	-7545.78
1912	-7228.97
1913	-7249.01
1914	-7143.52
1915	-7204.14
1916	-7392.09
1917	-7163.1
1918	-7136.01
1919	-7222.98
1920	-7356.5
1921	-7326.27
1922	-7281.9
1923	-7157.81
1924	-7314.9
1925	-7279.76
1926	-7205.57
1927	-7425.48
1928	-7240.09
1929	-7370.32
1930	-7356.9
1931	-7384.11
1932	-7429.93
1933	-7279.99
1934	-7189.73
1935	-7346.86
1936	-7298.52
1937	-7460.53
1938	-7263.22
1939	-7280.86
1940	-7191.27
1941	-7129.58
1942	-7315.5
1943	-7324.34
1944	-7130.83
1945	-7201.45
1946	-7298.03
1947	-7296.15
1948	-7325.09
1949	-7256.43
1950	-7233.61
1951	-7255.04
1952	-7293.69
1953	-7298.11
1954	-7177.59
1955	-7258.66
1956	-7179.4
1957	-7223.34
1958	-7189.39
1959	-7342.6
1960	-7281.09
1961	-7222.12
1962	-7401.83
1963	-7212.6
1964	-7310.5
1965	-7289.94
1966	-7245.71
1967	-7215.84
1968	-7345.96
1969	-7407.67
1970	-7346.2
1971	-7221.63
1972	-7347.12
1973	-7330.44
1974	-7147.36
1975	-7274.08
1976	-7226.6
1977	-7300.61
1978	-7339.6
1979	-7282.77
1980	-7185.11
1981	-7316.69
1982	-7335.62
1983	-7344.35
1984	-7308.5
1985	-7205.49
1986	-7182.38
1987	-7189.81
1988	-7389.5
1989	-7260.33
1990	-7253.91
1991	-7313.69
1992	-7338.52
1993	-7131.43
1994	-7278.53
1995	-7107.84
1996	-7219.24
1997	-7305.72
1998	-7410.84
1999	-7267.69
2000	-7331.34
2001	-7303.59
2002	-7276.24
2003	-7432.02
2004	-7495.05
2005	-7357.79
2006	-7245.36
2007	-7385.49
2008	-7251.05
[truncated: 1,983 more rows]

## Sheet: Fig 4D
Simulation Time	Average shifts along Z-axis of 95 K+
1	0
2	0.1124
3	0.2453
4	0.2183
5	0.1787
6	0.0012
7	0.1659
8	0.5022
9	0.3451
10	0.111
11	0.059
12	-0.2999
13	-0.1302
14	-0.0872
15	-0.1547
16	-0.3174
17	-0.1559
18	-0.2921
19	-0.3455
20	-0.3185
21	-0.2617
22	-0.4443
23	-0.6901
24	-0.5011
25	-0.4878
26	-0.4638
27	-0.584
28	-0.9626
29	-0.7112
30	-0.6785
31	-0.9232
32	-0.8229
33	-0.7501
34	-0.6899
35	-0.5919
36	-0.872
37	-1.0093
38	-1.0654
39	-1.128
40	-1.2241
41	-1.4135
42	-1.4213
43	-1.4059
44	-1.0269
45	-0.9145
46	-0.9183
47	-0.8922
48	-0.9141
49	-0.9583
50	-0.9344
51	-0.8189
52	-0.8653
53	-0.9223
54	-1.0263
55	-1.1842
56	-1.3043
57	-1.3279
58	-0.9031
59	-0.9528
60	-1.0976
61	-1.2436
62	-1.2381
63	-1.4224
64	-1.3449
65	-1.4201
66	-1.5214
67	-1.5969
68	-1.6553
69	-1.421
70	-1.5695
71	-1.6288
72	-1.4899
73	-1.5299
74	-1.4699
75	-1.5676
76	-1.3736
77	-1.9289
78	-2.1059
79	-1.8361
80	-2.0022
81	-2.0466
82	-2.2105
83	-2.3648
84	-2.5978
85	-2.5367
86	-2.5837
87	-2.0337
88	-2.1638
89	-2.3979
90	-2.4318
91	-2.7059
92	-2.7371
93	-2.7308
94	-2.7334
95	-2.8575
96	-2.8391
97	-2.6
98	-2.9776
99	-2.7511
100	-2.7867
101	-2.869
102	-2.7681
103	-2.7715
104	-3.0779
105	-2.9336
106	-3.0546
107	-2.7585
108	-2.5973
109	-2.6647
110	-2.6295
111	-2.4626
112	-2.4588
113	-2.4065
114	-2.3425
115	-2.3571
116	-2.2615
117	-2.4392
118	-2.3096
119	-2.487
120	-2.5091
121	-2.4137
122	-2.7111
123	-2.7639
124	-2.6666
125	-2.5964
126	-2.6525
127	-2.6379
128	-2.8145
129	-3.0761
130	-2.9863
131	-2.7744
132	-2.6591
133	-2.869
134	-2.6975
135	-2.6269
136	-2.5361
137	-2.3153
138	-2.3769
139	-2.5296
140	-2.3922
141	-2.2843
142	-2.1989
143	-2.2477
144	-2.4336
145	-2.1245
146	-2.0229
147	-2.0668
148	-2.2193
149	-2.2224
150	-2.3169
151	-2.3652
152	-2.4034
153	-2.5113
154	-2.398
155	-2.4154
156	-2.4954
157	-2.5012
158	-2.82
159	-2.817
160	-2.863
161	-3.1568
162	-3.0092
163	-3.0549
164	-2.8821
165	-2.5971
166	-2.7682
167	-2.533
168	-2.4221
169	-2.3568
170	-2.2279
171	-1.9841
172	-1.9558
173	-1.8583
174	-2.0398
175	-2.0212
176	-1.9559
177	-2.2025
178	-2.1236
179	-2.3331
180	-2.3118
181	-2.2364
182	-2.2448
183	-2.1154
184	-2.1453
185	-2.0056
186	-2.1055
187	-2.1723
188	-2.39
189	-2.214
190	-2.1426
191	-2.0321
192	-2.0284
193	-2.1054
194	-1.8755
195	-1.8341
196	-1.8322
197	-1.9634
198	-1.8791
199	-1.869
200	-1.8264
201	-1.7496
202	-1.7054
203	-1.4578
204	-1.7999
205	-1.5617
206	-1.5825
207	-1.7433
208	-1.846
209	-2.0866
210	-2.0639
211	-2.3807
212	-2.2741
213	-2.2382
214	-2.3303
215	-2.4021
216	-2.17
217	-2.0301
218	-1.8846
219	-2.2205
220	-2.203
221	-2.0847
222	-1.9269
223	-1.8986
224	-2.0237
225	-2.0858
226	-2.4519
227	-2.2643
228	-2.417
229	-2.3763
230	-2.568
231	-2.4895
232	-2.5491
233	-2.5148
234	-2.4591
235	-2.4621
236	-2.4181
237	-2.5605
238	-2.4356
239	-2.6478
240	-2.663
241	-2.7447
242	-2.7681
243	-2.9229
244	-2.843
245	-3.0072
246	-3.081
247	-3.1176
248	-2.8137
249	-2.8074
250	-2.6703
251	-2.5996
252	-2.7389
253	-2.7416
254	-2.6751
255	-2.6884
256	-2.7167
257	-2.7401
258	-2.7512
259	-2.9782
260	-2.6234
261	-2.4064
262	-2.458
263	-2.3695
264	-2.5546
265	-2.5131
266	-2.4101
267	-2.342
268	-2.2742
269	-2.0637
270	-2.1792
271	-2.1273
272	-2.2011
273	-2.1009
274	-2.1358
275	-2.498
276	-2.2038
277	-2.2505
278	-2.2573
279	-2.15
280	-2.1361
281	-1.9416
282	-2.0357
283	-2.2555
284	-2.1903
285	-2.1447
286	-2.1065
287	-2.0914
288	-2.1306
289	-2.2165
290	-2.035
291	-1.921
292	-1.8153
293	-1.5785
294	-1.7912
295	-1.9994
296	-2.2141
297	-2.2064
298	-2.5022
299	-2.5472
300	-2.4009
301	-2.3251
302	-2.4041
303	-2.4834
304	-2.6254
305	-2.6768
306	-2.5893
307	-2.579
308	-2.687
309	-2.5871
310	-2.9781
311	-2.8973
312	-3.0349
313	-2.8557
314	-2.7326
315	-2.8122
316	-2.8852
317	-2.962
318	-2.9506
319	-2.8356
320	-2.895
321	-3.0501
322	-3.0846
323	-3.237
324	-3.2456
325	-3.3687
326	-3.2531
327	-3.3957
328	-3.5321
329	-3.6738
330	-3.4896
331	-3.4736
332	-3.3822
333	-3.1354
334	-2.9899
335	-2.8626
336	-2.4718
337	-2.4286
338	-2.5921
339	-2.6544
340	-2.5779
341	-2.4642
342	-2.5235
343	-2.5372
344	-2.6863
345	-3.0566
346	-3.2005
347	-2.9095
348	-3.1309
349	-3.1209
350	-3.2634
351	-3.2915
352	-3.0385
353	-2.9174
354	-3.1948
355	-3.0896
356	-3.0654
357	-3.2489
358	-3.2832
359	-3.1383
360	-3.2116
361	-3.5295
362	-3.6593
363	-3.7301
364	-3.797
365	-3.7731
366	-3.6899
367	-3.5284
368	-3.4684
369	-3.2847
370	-3.667
371	-3.7134
372	-3.7037
373	-3.6023
374	-3.6142
375	-3.6297
376	-3.4765
377	-3.3476
378	-3.3253
379	-3.1446
380	-3.2842
381	-3.1658
382	-3.1563
383	-3.1924
384	-2.9855
385	-2.8321
386	-3.1108
387	-3.1665
388	-3.1835
389	-3.1106
390	-2.8751
391	-2.8614
392	-2.9716
393	-2.9256
394	-2.9128
395	-2.6707
396	-2.7845
397	-2.5375
398	-2.2911
399	-2.4163
400	-2.6485
401	-2.6823
402	-2.8063
403	-2.8613
404	-2.7126
405	-2.723
406	-2.6899
407	-2.5196
408	-2.3229
409	-2.5765
410	-2.6677
411	-2.4772
412	-2.4575
413	-2.2676
414	-2.2825
415	-2.3543
416	-2.5791
417	-2.759
418	-2.6766
419	-2.6883
420	-2.752
421	-2.5183
422	-2.6116
423	-2.7259
424	-2.6392
425	-2.4768
426	-2.3028
427	-2.4722
428	-2.5458
429	-2.3691
430	-2.2962
431	-2.4921
432	-2.5443
433	-2.436
434	-2.3034
435	-2.2729
436	-2.3988
437	-2.4006
438	-2.535
439	-2.5162
440	-2.7358
441	-2.8351
442	-2.9941
443	-2.7209
444	-2.6092
445	-2.8337
446	-2.7237
447	-2.4982
448	-2.6664
449	-2.7595
450	-2.9459
451	-2.9214
452	-2.9043
453	-2.9088
454	-2.8229
455	-2.9041
456	-3.0578
457	-2.9997
458	-3.1034
459	-3.2226
460	-3.1285
461	-2.9296
462	-2.9418
463	-2.9224
464	-2.9308
465	-2.9539
466	-2.9469
467	-3.0504
468	-3.2033
469	-3.1809
470	-2.9755
471	-3.2627
472	-3.5125
473	-3.5996
474	-3.441
475	-3.3855
476	-3.2462
477	-3.5182
478	-3.6457
479	-3.2623
480	-3.6517
481	-3.6223
482	-3.5317
483	-3.3442
484	-3.4274
485	-3.3764
486	-3.4842
487	-3.3815
488	-3.419
489	-3.3362
490	-3.3645
491	-3.233
492	-3.1967
493	-3.3912
494	-3.6291
495	-3.4553
496	-3.3779
497	-3.2286
498	-3.4335
499	-3.5352
500	-3.471
501	-3.5877
502	-3.5321
503	-3.6047
504	-3.7739
505	-3.7371
506	-4.0172
507	-4.1368
508	-4.18
509	-4.1078
510	-4.1801
511	-4.0057
512	-4.088
513	-3.9939
514	-3.7971
515	-3.7477
516	-3.5917
517	-3.7654
518	-3.8254
519	-3.5668
520	-3.7762
521	-4.0078
522	-3.5826
523	-3.686
524	-3.8437
525	-3.8637
526	-3.728
527	-3.863
528	-4.1785
529	-3.9819
530	-3.9957
531	-4.0884
532	-4.1863
533	-4.2351
534	-4.0437
535	-3.9376
536	-4.0092
537	-4.0729
538	-4.1782
539	-4.001
540	-4.0596
541	-3.9336
542	-3.6392
543	-3.649
544	-3.6837
545	-3.5816
546	-3.7293
547	-3.6986
548	-3.7279
549	-3.7614
550	-3.9533
551	-3.9714
552	-4.0648
553	-4.1321
554	-3.8488
555	-3.9987
556	-4.0266
557	-4.0951
558	-4.1651
559	-3.951
560	-3.9866
561	-3.78
562	-3.9768
563	-3.8841
564	-3.7716
565	-3.7482
566	-3.9792
567	-3.9074
568	-3.5115
569	-3.5536
570	-3.3833
571	-3.5106
572	-3.4765
573	-3.607
574	-3.7104
575	-3.7688
576	-4.0788
577	-3.8551
578	-3.7561
579	-3.6614
580	-3.5001
581	-3.6653
582	-3.5971
583	-3.6437
584	-3.5028
585	-3.5118
586	-3.5343
587	-3.5541
588	-3.4686
589	-3.5931
590	-3.7054
591	-3.6062
592	-3.6869
593	-3.8164
594	-3.7685
595	-3.6391
596	-3.6705
597	-3.6935
598	-3.8288
599	-3.9858
600	-3.9458
601	-3.8958
602	-4.1363
603	-3.7893
604	-3.9414
605	-3.6041
606	-3.558
607	-3.5597
608	-3.2679
609	-3.0214
610	-3.2917
611	-3.1604
612	-2.9438
613	-2.9461
614	-3.0765
615	-3.2829
616	-3.0643
617	-3.273
618	-3.2368
619	-3.3335
620	-3.3141
621	-3.3977
622	-3.2921
623	-3.0957
624	-2.9231
625	-2.9874
626	-2.65
627	-2.7558
628	-2.891
629	-2.9169
630	-2.9375
631	-2.9947
632	-2.876
633	-2.9246
634	-2.8299
635	-2.7432
636	-2.787
637	-2.8738
638	-2.7482
639	-2.8422
640	-2.837
641	-2.9534
642	-2.8897
643	-3.0596
644	-2.9863
645	-3.0294
646	-2.9411
647	-2.9543
648	-2.8796
649	-2.8902
650	-2.9261
651	-2.7975
652	-2.9696
653	-3.0905
654	-3.017
655	-3.2866
656	-3.1245
657	-3.0554
658	-3.0767
659	-3.0714
660	-2.8208
661	-2.9883
662	-3.1274
663	-2.7981
664	-2.7359
665	-2.3929
666	-2.4455
667	-2.5428
668	-2.6852
669	-2.5663
670	-2.666
671	-2.6192
672	-2.3698
673	-2.6575
674	-2.4309
675	-2.4319
676	-2.6459
677	-2.5899
678	-2.5085
679	-2.7201
680	-2.7258
681	-2.8879
682	-2.603
683	-2.6537
684	-2.8669
685	-2.8715
686	-2.9358
687	-2.9461
688	-3.0689
689	-3.0496
690	-3.1709
691	-2.9905
692	-2.9839
693	-2.8229
694	-2.9014
695	-3.0326
696	-3.2152
697	-3.0988
698	-3.3752
699	-3.3123
700	-3.3625
701	-2.9271
702	-3.0963
703	-3.0693
704	-3.0782
705	-3.3816
706	-3.2901
707	-3.226
708	-3.2933
709	-3.5283
710	-3.6725
711	-3.9183
712	-3.804
713	-4.0123
714	-4.0361
715	-4.0111
716	-3.9537
717	-4.1432
718	-4.26
719	-4.0272
720	-4.0566
721	-4.1811
722	-4.0063
723	-4.1193
724	-3.9654
725	-3.9239
726	-3.8578
727	-3.7288
728	-3.7931
729	-3.8291
730	-3.6298
731	-3.7516
732	-3.4937
733	-3.2879
734	-3.3929
735	-3.448
736	-3.5768
737	-3.5863
738	-3.6836
739	-3.8727
740	-3.8304
741	-3.7664
742	-4.092
743	-4.1033
744	-3.9782
745	-3.8736
746	-3.9278
747	-3.8548
748	-4.1252
749	-4.0209
750	-4.3606
751	-4.5566
752	-4.6921
753	-4.424
754	-4.2764
755	-4.22
756	-4.2104
757	-4.2635
758	-4.3528
759	-4.2786
760	-4.4339
761	-4.627
762	-4.5513
763	-4.3864
764	-4.2934
765	-4.3468
766	-4.0615
767	-3.7908
768	-3.7234
769	-4.0169
770	-3.6349
771	-3.6307
772	-3.6159
773	-3.8373
774	-3.9874
775	-3.9734
776	-3.7096
777	-3.6316
778	-3.663
779	-3.7916
780	-3.8424
781	-3.6733
782	-3.7261
783	-3.7872
784	-4.0388
785	-3.8488
786	-3.9288
787	-3.9731
788	-3.9972
789	-4.1659
790	-4.3196
791	-4.1609
792	-4.3369
793	-4.2224
794	-4.1957
795	-4.1177
796	-4.3981
797	-4.5466
798	-4.5229
799	-4.5384
800	-4.3119
801	-4.5011
802	-4.4955
803	-4.7059
804	-4.6083
805	-4.5378
806	-4.4699
807	-4.5368
808	-4.531
809	-4.2037
810	-3.994
811	-4.1978
812	-4.3269
813	-4.3677
814	-4.4277
815	-4.582
816	-4.5501
817	-4.6058
818	-4.5261
819	-4.501
820	-4.4379
821	-4.4981
822	-4.6561
823	-4.6875
824	-4.6863
825	-4.7644
826	-4.7969
827	-4.9696
828	-4.941
829	-4.9593
830	-4.8293
831	-5.0008
832	-4.823
833	-4.8149
834	-4.5941
835	-4.659
836	-4.6962
837	-4.8264
838	-5.0319
839	-4.961
840	-5.0014
841	-5.0988
842	-4.9018
843	-5.2045
844	-5.4388
845	-4.9892
846	-4.9276
847	-5.0726
848	-5.0179
849	-4.9488
850	-4.9287
851	-5.0189
852	-4.929
853	-5.1223
854	-5.187
855	-5.1798
856	-5.053
857	-4.6988
858	-4.5733
859	-4.7248
860	-4.6749
861	-4.7683
862	-4.7136
863	-4.6492
864	-4.7905
865	-4.8497
866	-4.6782
867	-4.6344
868	-4.5412
869	-4.4917
870	-4.5382
871	-4.6275
872	-4.5618
873	-4.643
874	-4.6186
875	-4.3659
876	-4.1809
877	-4.1651
878	-4.1941
879	-4.3435
880	-4.4104
881	-4.3832
882	-4.2995
883	-4.362
884	-4.2546
885	-4.2317
886	-4.2814
887	-4.1433
888	-4.3124
889	-4.2866
890	-4.0021
891	-3.9873
892	-4.0171
893	-4.2871
894	-4.1859
895	-4.2281
896	-4.1529
897	-4.0306
898	-3.9228
899	-3.9964
900	-4.0446
901	-3.7653
902	-3.7563
903	-3.9172
904	-3.9701
905	-4.3149
906	-4.3761
907	-4.3302
908	-4.4003
909	-4.3803
910	-4.3931
911	-4.4004
912	-4.4052
913	-4.3138
914	-4.1782
915	-4.1892
916	-4.234
917	-4.0154
918	-3.9066
919	-3.7602
920	-3.9669
921	-3.9488
922	-3.7664
923	-4.0119
924	-3.9697
925	-3.9508
926	-3.9852
927	-4.1926
928	-4.1736
929	-4.3973
930	-4.5122
931	-4.281
932	-4.2781
933	-4.3944
934	-4.0091
935	-4.2436
936	-3.9768
937	-3.8091
938	-3.5907
939	-3.6981
940	-3.7053
941	-3.5246
942	-3.556
943	-3.5064
944	-3.5165
945	-3.6353
946	-3.7192
947	-3.6436
948	-3.5238
949	-3.3921
950	-3.4871
951	-3.8312
952	-3.9231
953	-3.5851
954	-3.6548
955	-3.5011
956	-3.4563
957	-3.6149
958	-3.4941
959	-3.4128
960	-3.63
961	-3.5759
962	-3.6966
963	-3.558
964	-3.5044
965	-3.4227
966	-3.4781
967	-3.4359
968	-3.5912
969	-3.3079
970	-3.4897
971	-3.2193
972	-3.0882
973	-2.9957
974	-2.8603
975	-2.8347
976	-2.5332
977	-2.6479
978	-2.7613
979	-2.6945
980	-2.7114
981	-2.6554
982	-2.5419
983	-2.7745
984	-2.6699
985	-2.579
986	-2.8003
987	-3.0084
988	-2.8049
989	-2.9322
990	-2.8498
991	-2.9901
992	-2.9777
993	-3.0972
994	-3.0515
995	-2.9913
996	-2.8695
997	-3.0264
998	-3.0471
999	-3.242
1000	-3.3785
1001	-3.3229
1002	-3.3368
1003	-3.2987
1004	-3.6961
1005	-3.5831
1006	-3.5649
1007	-3.6798
1008	-3.675
1009	-3.3686
1010	-3.428
1011	-3.4431
1012	-3.3444
1013	-3.3512
1014	-3.2035
1015	-3.3251
1016	-3.5108
1017	-3.569
1018	-3.5011
1019	-3.3884
1020	-3.4151
1021	-3.4836
1022	-3.6132
1023	-3.5766
1024	-3.5562
1025	-3.8302
1026	-3.7897
1027	-3.7933
1028	-3.7856
1029	-3.6906
1030	-3.6088
1031	-3.844
1032	-3.787
1033	-3.6863
1034	-3.7317
1035	-3.6397
1036	-3.6045
1037	-3.6854
1038	-3.471
1039	-3.4271
1040	-3.5301
1041	-3.4756
1042	-3.523
1043	-3.6921
1044	-3.5855
1045	-3.916
1046	-3.8057
1047	-3.7775
1048	-3.8914
1049	-4.0471
1050	-4.3242
1051	-4.0955
1052	-3.9951
1053	-4.0273
1054	-3.7735
1055	-4.0204
1056	-3.9396
1057	-3.9965
1058	-3.9628
1059	-4.0232
1060	-3.8173
1061	-3.969
1062	-3.8532
1063	-3.8733
1064	-3.8117
1065	-3.7557
1066	-3.8063
1067	-3.8311
1068	-3.584
1069	-3.4956
1070	-3.4609
1071	-3.3962
1072	-3.1655
1073	-3.3305
1074	-3.3841
1075	-3.3252
1076	-3.1088
1077	-3.1465
1078	-3.4067
1079	-3.1978
1080	-3.4252
1081	-3.383
1082	-3.4188
1083	-3.1029
1084	-3.1217
1085	-3.1716
1086	-3.2159
1087	-3.1575
1088	-3.2267
1089	-3.2453
1090	-3.0208
1091	-3.3247
1092	-3.5038
1093	-3.4451
1094	-3.318
1095	-3.4711
1096	-3.4162
1097	-3.3983
1098	-3.6954
1099	-3.6014
1100	-3.5799
1101	-3.7396
1102	-3.6298
1103	-3.7062
1104	-3.7334
1105	-3.7559
1106	-3.6931
1107	-3.8314
1108	-3.8137
1109	-3.9477
1110	-3.9481
1111	-3.6547
1112	-3.5118
1113	-3.5875
1114	-3.3642
1115	-3.5506
1116	-3.4461
1117	-3.5164
1118	-3.4668
1119	-3.7539
1120	-3.744
1121	-3.7788
1122	-3.9481
1123	-3.8767
1124	-3.8132
1125	-3.8174
1126	-3.95
1127	-3.9749
1128	-4.1706
1129	-3.8748
1130	-3.8897
1131	-3.67
1132	-3.5696
1133	-3.6763
1134	-3.5429
1135	-3.5855
1136	-3.5138
1137	-3.4862
1138	-3.2185
1139	-3.1057
1140	-2.9941
1141	-2.8551
1142	-2.926
1143	-2.7543
1144	-2.781
1145	-2.5989
1146	-2.7292
1147	-2.8707
1148	-3.031
1149	-3.111
1150	-3.2072
1151	-3.2928
1152	-3.1789
1153	-3.1395
1154	-3.1592
1155	-3.2674
1156	-3.468
1157	-3.4874
1158	-3.7962
1159	-3.5086
1160	-3.591
1161	-3.6403
1162	-3.5928
1163	-3.5879
1164	-3.6575
1165	-3.5972
1166	-3.5129
1167	-3.3082
1168	-3.3405
1169	-3.5064
1170	-3.3566
1171	-3.2751
1172	-3.3191
1173	-3.2302
1174	-3.246
1175	-3.2261
1176	-3.2404
1177	-3.1597
1178	-3.258
1179	-3.6154
1180	-3.7508
1181	-3.7068
1182	-3.7537
1183	-3.7471
1184	-3.9026
1185	-3.8348
1186	-3.8952
1187	-3.7037
1188	-3.6057
1189	-3.6598
1190	-3.7125
1191	-3.6685
1192	-3.8221
1193	-3.9158
1194	-3.7109
1195	-3.8754
1196	-3.9217
1197	-3.9151
1198	-4.1777
1199	-3.8606
1200	-3.8351
1201	-4.0524
1202	-4.2884
1203	-4.2114
1204	-4.1813
1205	-4.2725
1206	-4.3303
1207	-4.1814
1208	-4.1151
1209	-4.359
1210	-4.3579
1211	-4.3439
1212	-4.4998
1213	-4.617
1214	-4.6474
1215	-4.7712
1216	-4.6687
1217	-4.6904
1218	-4.7655
1219	-4.8545
1220	-4.8565
1221	-4.7975
1222	-4.8194
1223	-4.9614
1224	-4.9686
1225	-5.0143
1226	-5.2231
1227	-5.2542
1228	-5.2214
1229	-5.2407
1230	-5.2087
1231	-5.1083
1232	-5.1035
1233	-5.2198
1234	-5.183
1235	-5.244
1236	-5.1113
1237	-4.9743
1238	-4.7362
1239	-4.8827
1240	-4.7949
1241	-4.8022
1242	-4.6879
1243	-4.6055
1244	-4.8059
1245	-4.61
1246	-4.708
1247	-4.642
1248	-4.6176
1249	-4.2897
1250	-4.3175
1251	-4.6172
1252	-4.8937
1253	-4.9066
1254	-4.7489
1255	-5.0187
1256	-4.9296
1257	-4.7604
1258	-4.9114
1259	-4.9214
1260	-5.0796
1261	-5.058
1262	-5.4414
1263	-5.2798
1264	-5.3322
1265	-5.2484
1266	-5.4342
1267	-5.3434
1268	-5.3151
1269	-5.3639
1270	-5.5169
1271	-5.5618
1272	-5.5178
1273	-5.2796
1274	-5.4079
1275	-5.2415
1276	-5.2826
1277	-5.6484
1278	-5.8148
1279	-5.6863
1280	-5.7602
1281	-5.7532
1282	-5.6997
1283	-5.6836
1284	-5.9238
1285	-5.8217
1286	-5.6991
1287	-5.4957
1288	-5.4183
1289	-5.3429
1290	-5.5558
1291	-5.3853
1292	-5.2546
1293	-5.2779
1294	-5.4834
1295	-5.6857
1296	-5.6534
1297	-5.5148
1298	-5.6211
1299	-5.6388
1300	-5.3999
1301	-5.2636
1302	-5.3671
1303	-5.6175
1304	-5.421
1305	-5.192
1306	-5.462
1307	-5.3987
1308	-5.4126
1309	-5.207
1310	-5.1948
1311	-4.9307
1312	-4.9953
1313	-5.0213
1314	-5.0443
1315	-4.9696
1316	-4.9256
1317	-4.8304
1318	-4.9868
1319	-4.8486
1320	-4.802
1321	-4.8487
1322	-4.7503
1323	-4.6581
1324	-4.6314
1325	-4.5523
1326	-4.6206
1327	-4.6756
1328	-4.6398
1329	-4.6139
1330	-4.8358
1331	-4.5009
1332	-4.438
1333	-4.3163
1334	-4.284
1335	-4.3462
1336	-4.2205
1337	-4.2486
1338	-4.2983
1339	-4.3875
1340	-4.4207
1341	-4.3689
1342	-4.4283
1343	-4.2772
1344	-4.2032
1345	-4.308
1346	-4.2106
1347	-4.2385
1348	-4.0629
1349	-4.1282
1350	-4.1421
1351	-4.1847
1352	-4.1067
1353	-4.0975
1354	-4.2136
1355	-4.3386
1356	-4.2949
1357	-4.4664
1358	-4.3019
1359	-4.4101
1360	-4.6779
1361	-4.5224
1362	-4.4408
1363	-4.5254
1364	-4.5319
1365	-4.3715
1366	-4.4666
1367	-4.1696
1368	-4.3541
1369	-4.1456
1370	-3.8677
1371	-3.7484
1372	-3.9878
1373	-3.6775
1374	-3.6614
1375	-3.8257
1376	-3.7877
1377	-3.8239
1378	-3.9306
1379	-3.8209
1380	-3.7415
1381	-4.0166
1382	-4.1446
1383	-4.3246
1384	-3.9227
1385	-4.087
1386	-4.1933
1387	-4.3834
1388	-4.4181
1389	-4.2548
1390	-4.4213
1391	-4.7206
1392	-4.6772
1393	-4.7429
1394	-4.7296
1395	-4.6003
1396	-4.5737
1397	-4.6633
1398	-4.6152
1399	-4.6889
1400	-4.7744
1401	-5.1037
1402	-4.8848
1403	-4.8901
1404	-5.0934
1405	-4.9799
1406	-4.9622
1407	-5.1201
1408	-4.9346
1409	-5.0972
1410	-4.9451
1411	-4.8996
1412	-5.0587
1413	-4.8231
1414	-4.6409
1415	-4.6543
1416	-4.8425
1417	-4.9277
1418	-4.8335
1419	-4.6964
1420	-4.4025
1421	-4.3475
1422	-4.2792
1423	-4.3811
1424	-4.3244
1425	-4.3014
1426	-4.2787
1427	-4.2695
1428	-4.2578
1429	-4.2225
1430	-3.9285
1431	-4.0989
1432	-4.2365
1433	-4.1653
1434	-4.1908
1435	-3.9788
1436	-4.0255
1437	-4.3687
1438	-4.5583
1439	-4.5493
1440	-4.4524
1441	-4.444
1442	-4.3851
1443	-4.2223
1444	-4.0378
1445	-4.1778
1446	-4.2791
1447	-4.0634
1448	-4.1625
1449	-4.0092
1450	-3.848
1451	-4.0823
1452	-4.2212
1453	-4.4024
1454	-4.2776
1455	-4.2815
1456	-4.1425
1457	-4.1882
1458	-4.2854
1459	-4.1727
1460	-4.022
1461	-4.2052
1462	-4.1373
1463	-4.101
1464	-4.3961
1465	-4.3228
1466	-4.0667
1467	-3.917
1468	-3.8453
1469	-3.7525
1470	-3.4529
1471	-3.5219
1472	-3.5318
1473	-3.7501
1474	-3.5844
1475	-3.6807
1476	-3.6365
1477	-3.5915
1478	-3.5797
1479	-3.6311
1480	-3.6087
1481	-3.3727
1482	-3.4452
1483	-3.4797
1484	-3.584
1485	-3.3872
1486	-3.3941
1487	-3.5874
1488	-3.7374
1489	-3.7377
1490	-3.5912
1491	-3.4599
1492	-3.2645
1493	-3.0647
1494	-3.3113
1495	-3.0848
1496	-2.8982
1497	-2.919
1498	-3.0793
1499	-2.8643
1500	-3.2701
1501	-3.2161
1502	-3.0785
1503	-3.2033
1504	-3.2202
1505	-3.2774
1506	-3.1927
1507	-3.2167
1508	-3.3515
1509	-3.2661
1510	-3.3084
1511	-3.3593
1512	-3.4036
1513	-3.1971
1514	-3.3454
1515	-3.4075
1516	-3.331
1517	-3.266
1518	-3.3829
1519	-3.014
1520	-3.2377
1521	-3.1284
1522	-3.0556
1523	-3.1101
1524	-3.1044
1525	-3.0612
1526	-3.2409
1527	-3.2486
1528	-3.0988
1529	-3.1391
1530	-3.3293
1531	-3.3581
1532	-3.593
1533	-3.5441
1534	-3.6032
1535	-3.8677
1536	-3.6454
1537	-3.735
1538	-3.6641
1539	-3.8477
1540	-3.9738
1541	-3.9521
1542	-3.9587
1543	-4.0021
1544	-4.2103
1545	-4.2963
1546	-4.2268
1547	-4.3666
1548	-4.4124
1549	-4.4712
1550	-4.4348
1551	-4.3254
1552	-4.2489
1553	-3.9707
1554	-3.842
1555	-3.808
1556	-3.5921
1557	-3.7359
1558	-3.6263
1559	-3.6228
1560	-3.6894
1561	-3.4505
1562	-3.5371
1563	-3.7896
1564	-3.7978
1565	-3.7455
1566	-3.8432
1567	-3.794
1568	-4.0591
1569	-4.2135
1570	-4.221
1571	-4.21
1572	-4.3518
1573	-4.3942
1574	-4.4359
1575	-4.5957
1576	-4.641
1577	-4.5123
1578	-4.5363
1579	-4.4041
1580	-4.3932
1581	-4.2594
1582	-4.2481
1583	-4.2489
1584	-4.3834
1585	-4.477
1586	-4.4992
1587	-4.4415
1588	-4.5166
1589	-4.573
1590	-4.413
1591	-4.5447
1592	-4.3585
1593	-4.5556
1594	-4.3641
1595	-4.4365
1596	-4.6498
1597	-4.5189
1598	-4.3833
1599	-4.4016
1600	-4.4367
1601	-4.2707
1602	-4.1433
1603	-4.1077
1604	-4.0463
1605	-4.1383
1606	-3.9878
1607	-4.1669
1608	-4.178
1609	-4.3435
1610	-4.3051
1611	-4.7413
1612	-4.582
1613	-4.6505
1614	-4.7174
1615	-4.4224
1616	-4.5031
1617	-4.5267
1618	-4.4321
1619	-4.2872
1620	-4.3118
1621	-4.0908
1622	-4.0075
1623	-3.8005
1624	-3.6773
1625	-3.7307
1626	-3.7415
1627	-4.0016
1628	-4.0293
1629	-4.0748
1630	-4.1013
1631	-4.2273
1632	-4.1382
1633	-4.1716
1634	-4.0272
1635	-4.0442
1636	-4.3604
1637	-4.0612
1638	-4.2831
1639	-4.1881
1640	-4.0702
1641	-4.084
1642	-4.0698
1643	-4.1741
1644	-4.2206
1645	-4.1516
1646	-4.5094
1647	-4.4909
1648	-4.4906
1649	-4.395
1650	-4.3062
1651	-4.3204
1652	-4.24
1653	-4.3192
1654	-4.3876
1655	-4.2539
1656	-4.0065
1657	-4.1768
1658	-4.4219
1659	-4.3437
1660	-4.1813
1661	-4.1346
1662	-4.2391
1663	-4.0504
1664	-3.9829
1665	-3.9299
1666	-4.2454
1667	-4.1234
1668	-4.1294
1669	-3.9968
1670	-4.0688
1671	-4.0023
1672	-4.0706
1673	-4.215
1674	-4.4972
1675	-4.6067
1676	-4.614
1677	-4.3527
1678	-4.4057
1679	-4.481
1680	-4.4302
1681	-4.4377
1682	-4.4119
1683	-4.5381
1684	-4.5667
1685	-4.4222
1686	-4.2974
1687	-4.3377
1688	-4.356
1689	-3.9596
1690	-4.1174
1691	-4.1727
1692	-4.0811
1693	-4.0134
1694	-4.0826
1695	-4.0734
1696	-4.2139
1697	-4.1876
1698	-4.2737
1699	-4.1785
1700	-3.9846
1701	-3.9646
1702	-3.9418
1703	-3.8141
1704	-3.8817
1705	-3.8971
1706	-3.7763
1707	-3.7674
1708	-3.5947
1709	-3.7337
1710	-3.5268
1711	-3.6959
1712	-3.5302
1713	-3.3588
1714	-3.5374
1715	-3.4848
1716	-3.4801
1717	-3.4806
1718	-3.6068
1719	-3.6929
1720	-3.8297
1721	-3.7831
1722	-3.6166
1723	-3.6251
1724	-3.5475
1725	-3.5284
1726	-3.8905
1727	-3.6184
1728	-3.6471
1729	-3.5216
1730	-3.66
1731	-3.6025
1732	-3.6398
1733	-3.9143
1734	-3.849
1735	-3.7543
1736	-4.061
1737	-4.0308
1738	-4.1008
1739	-4.2692
1740	-4.0084
1741	-4.0795
1742	-4.0518
1743	-3.8287
1744	-3.8289
1745	-4.0282
1746	-3.9155
1747	-3.9583
1748	-3.9051
1749	-3.8574
1750	-3.8464
1751	-3.9539
1752	-3.4253
1753	-3.466
1754	-3.27
1755	-3.444
1756	-3.3817
1757	-3.4694
1758	-3.6151
1759	-3.1378
1760	-3.422
1761	-3.3453
1762	-3.274
1763	-3.3892
1764	-3.3754
1765	-3.3013
1766	-3.0723
1767	-3.363
1768	-3.5654
1769	-3.8388
1770	-3.9179
1771	-4.0023
1772	-3.9705
1773	-4.0684
1774	-3.906
1775	-3.989
1776	-3.7902
1777	-4.0286
1778	-3.9013
1779	-3.8626
1780	-3.5386
1781	-3.789
1782	-3.8068
1783	-3.8304
1784	-3.7587
1785	-3.768
1786	-3.6689
1787	-3.4796
1788	-3.4094
1789	-3.6409
1790	-3.594
1791	-3.6312
1792	-3.7578
1793	-3.4228
1794	-3.5412
1795	-3.7881
1796	-3.7263
1797	-3.8399
1798	-3.969
1799	-3.9085
1800	-3.9095
1801	-3.5983
1802	-3.6742
1803	-3.4286
1804	-3.7726
1805	-3.8641
1806	-3.7169
1807	-3.6718
1808	-3.7457
1809	-3.8084
1810	-3.8964
1811	-4.0031
1812	-4.1912
1813	-4.136
1814	-4.0398
1815	-3.8896
1816	-3.7765
1817	-3.9701
1818	-4.0866
1819	-3.8812
1820	-3.6663
1821	-3.5922
1822	-3.8208
1823	-3.7853
1824	-3.7922
1825	-4.0034
1826	-4.0597
1827	-4.4343
1828	-4.2844
1829	-4.0996
1830	-4.3051
1831	-4.3427
1832	-4.2421
1833	-4.1782
1834	-4.1087
1835	-3.9549
1836	-3.9234
1837	-4.0223
1838	-4.0399
1839	-4.2162
1840	-4.1034
1841	-4.3866
1842	-4.1715
1843	-4.2075
1844	-4.1586
1845	-4.3069
1846	-4.2507
1847	-4.3377
1848	-4.47
1849	-4.2589
1850	-4.2195
1851	-4.3469
1852	-4.4428
1853	-4.4437
1854	-4.5856
1855	-4.4116
1856	-4.4171
1857	-4.324
1858	-4.4047
1859	-4.5336
1860	-4.4293
1861	-4.6403
1862	-4.7007
1863	-4.8037
1864	-4.9021
1865	-4.9245
1866	-5.2144
1867	-5.2195
1868	-5.5506
1869	-5.6019
1870	-5.451
1871	-5.1653
1872	-5.027
1873	-5.0909
1874	-5.3262
1875	-5.469
1876	-5.5872
1877	-5.5708
1878	-5.6152
1879	-5.5095
1880	-5.56
1881	-5.5864
1882	-5.4185
1883	-5.5235
1884	-5.5855
1885	-5.6528
1886	-5.6505
1887	-5.6583
1888	-5.4126
1889	-5.4522
1890	-5.4078
1891	-5.2581
1892	-5.4377
1893	-5.479
1894	-5.514
1895	-5.5895
1896	-5.6171
1897	-5.7003
1898	-5.9286
1899	-6.0342
1900	-6.0047
1901	-5.9995
1902	-6.2011
1903	-5.9648
1904	-6.0167
1905	-6.0072
1906	-6.0789
1907	-6.0148
1908	-6.0079
1909	-5.836
1910	-5.8613
1911	-5.8328
1912	-5.8111
1913	-5.956
1914	-5.781
1915	-5.7856
1916	-5.7329
1917	-5.647
1918	-5.619
1919	-5.6618
1920	-5.4018
1921	-5.2971
1922	-5.1477
1923	-5.1072
1924	-4.8867
1925	-4.7626
1926	-4.7878
1927	-4.8879
1928	-4.9816
1929	-5.1383
1930	-5.1112
1931	-5.0155
1932	-4.9332
1933	-4.9446
1934	-4.9882
1935	-5.12
1936	-5.1616
1937	-5.2147
1938	-5.0903
1939	-4.9304
1940	-4.8899
1941	-4.8291
1942	-4.7784
1943	-4.7058
1944	-4.5809
1945	-4.8191
1946	-4.637
1947	-4.4121
1948	-4.3899
1949	-4.3451
1950	-4.4051
1951	-4.3316
1952	-4.5282
1953	-4.7531
1954	-4.8373
1955	-4.8927
1956	-4.7739
1957	-4.6932
1958	-4.6635
1959	-4.8115
1960	-4.7328
1961	-4.5256
1962	-4.5817
1963	-4.4831
1964	-4.4613
1965	-4.5938
1966	-4.43
1967	-4.5585
1968	-4.7268
1969	-4.6859
1970	-4.8174
1971	-4.8379
1972	-4.6499
1973	-4.7199
1974	-4.4768
1975	-4.4679
1976	-4.4962
1977	-4.5337
1978	-4.7179
1979	-4.8222
1980	-4.6554
1981	-4.6997
1982	-4.7325
1983	-4.6548
1984	-4.7923
1985	-4.5855
1986	-4.5982
1987	-4.7415
1988	-4.5071
1989	-4.461
1990	-4.2459
1991	-4.2774
1992	-4.2604
1993	-4.0318
1994	-3.8691
1995	-3.7718
1996	-3.6187
1997	-3.7741
1998	-3.6634
1999	-3.6117
[truncated: 2,002 more rows]

## Sheet: Fig S2B
	Pressure threshold radio MscL/MscS
	HI WT MscL	HI M19L MscL	WT Eco MscL	Eco L19M MscL
	1.11062	0.88475	1.57049	1.52336
	1.19083	1.16355	1.38984	1.30722
	1.26499	1.15667	1.54559	1.38994
	1.31439	0.990381	1.51496	1.76196
	1.02313	1.04319	1.61379	2.01817
	1.10526	1.19565	1.42202	1.39989
	1.14634	1.14286	1.39704
	1.10092	1	1.50976
	1.10784	1.31034
	1.08126	1.10686
	1.18102
	1.76923
	1.47573
	1.02908
	1.08983
mean	1.19936	1.09943	1.49543	1.56676
st error	0.0508351	0.0386007	0.02957	0.111091
n	15	10	8	6
t-test	0.167		t-test	0.493322

## Sheet: Fig S2C
Fig S2C
Construct	Exp 1	Exp 2	Exp 3	Exp 4	Exp 5	Average	SEM
Empty	2.08333	7.03704	2.72727	2.63158	6.52174	4.20019	1.0618
WT	84	74.0741	82.3529	81.8182	78.9474	80.2385	1.74331
L19M	79.1667	73.0769	72.7273	76.9231	69.5652	74.2918	1.68749
Hi Wt			80	80.9524	76.1905	79.0476	1.45479
Hi M19L			78.5714	80	81.8182	80.1299	0.939504
T Test
Wt Eco/Empty	2.95849e-10
Wt Eco/Eco L19M	0.0398764
Wt Eco/Hi Wt	0.657669
Wt Eco/Hi M19L	0.965699

## Sheet: Fig S3A
Measurement of affinity between Dihydrostreptomycin and HiMscL_M19L by MST in standard treated capillaries
Concentration	Fnorm [1/1000]
1037.6	901.8
4150.39	899.98
16601.6	899.12
66406.2	895.21
265625	888.21
1062500	888.26
4250000	887.66
17000000	890.54
f(c) = unbound + (bound-unbound) / 2 * (FluoConc + c + Kd - Sqrt((FluoConc + c + Kd)^2 - 4*FluoConc*c)
Fitted Parameter	Fitted Value
Dissociation Constant	50800+/-4620
Fluo.Conc	100+/--1
Bound	888.2
Unbound	901.88
Amplitude	13.68

## Sheet: Fig S3B
Measurement of affinity between Dihydrostreptomycin and E.coli MscL by MST in standard treated capillaries
Concentration	Fnorm [1/1000]
9765.63	808.52
19531.2	808.71
39062.5	807.81
78125	808.73
156250	808.46
312500	808.99
625000	809.27
2500000	810.79
10000000	814.52
f(c) = unbound + (bound-unbound) / 2 * (FluoConc + c + Kd - Sqrt((FluoConc + c + Kd)^2 - 4*FluoConc*c)
Fitted Parameter	Fitted Value
Dissociation Constant	9810000+/-131000
Fluo.Conc	200+/--1
Bound	820.48
Unbound	808.42
Amplitude	12.06
Amplitude	3.55

## Sheet: Fig S3C
Measurement of affinity between Dihydrostreptomycin and E.coli MscL_K55T by MST in standard treated capillaries
Concentration/nM	Fnorm [1/1000]
4882.81	793.52
9765.63	793.89
19531.2	793.67
39062.5	793.68
78125	793.94
156250	794.5
312500	794.19
625000	795.48
1250000	796.43
5000000	796.52
f(c) = unbound + (bound-unbound) / 2 * (FluoConc + c + Kd - Sqrt((FluoConc + c + Kd)^2 - 4*FluoConc*c)
Fitted Parameter	Fitted Value
Dissociation Constant	601000+/-55100
Fluo.Conc	200+/--1
Bound	797.12
Unbound	793.57
Amplitude	3.55

## Sheet: Fig S7
Stage 1		Stage 2		Stage 3		Stage 4		Stage 5
Z-coordinate	Pore Radii	Z-coordinate	Pore Radii	Z-coordinate	Pore Radii	Z-coordinate	Pore Radii	Z-coordinate	Pore Radii
-65.8992	9.88268	-64.3567	9.84087	-61.9664	6.60925	-61.7034	8.52438	-67.1817	9.84377
-65.7742	8.89733	-64.2317	9.76246	-61.8414	4.41235	-61.5784	5.96332	-67.0567	9.74013
-65.6492	8.21618	-64.1067	9.68432	-61.7164	3.79086	-61.4534	3.59263	-66.9317	9.63625
-65.5242	7.83346	-63.9817	9.60757	-61.5914	3.70488	-61.3284	2.25984	-66.8067	9.53123
-65.3992	7.73788	-63.8567	9.53062	-61.4664	3.61996	-61.2034	2.24544	-66.6817	9.4263
-65.2742	7.63487	-63.7317	9.45576	-61.3414	3.51097	-61.0784	2.24191	-66.5567	9.32128
-65.1492	7.5331	-63.6067	9.38185	-61.2164	3.40216	-60.9534	2.26414	-66.4317	9.2163
-65.0242	7.43202	-63.4817	9.30894	-61.0914	2.78823	-60.8284	2.2549	-66.3067	9.11452
-64.8992	7.33223	-63.3567	9.23618	-60.9664	2.62076	-60.7034	2.26279	-66.1817	9.01311
-64.7742	7.23324	-63.2317	9.16537	-60.8414	2.57872	-60.5784	2.27583	-66.0567	8.90837
-64.6492	7.1348	-63.1067	9.09472	-60.7164	2.54631	-60.4534	2.33625	-65.9317	8.80443
-64.5242	7.03456	-62.9817	8.99704	-60.5914	2.52058	-60.3284	2.39167	-65.8067	8.70208
-64.3992	6.93545	-62.8567	8.90118	-60.4664	2.50473	-60.2034	2.46061	-65.6817	8.60011
-64.2742	6.83854	-62.7317	8.80548	-60.3414	2.44325	-60.0784	2.4418	-65.5567	8.4992
-64.1492	6.7429	-62.6067	8.71199	-60.2164	2.42344	-59.9534	2.43018	-65.4317	8.39918
-64.0242	6.64833	-62.4817	8.6145	-60.0914	2.43499	-59.8284	2.38497	-65.3067	7.92395
-63.8991	6.55529	-62.3567	8.51815	-59.9664	2.50622	-59.7034	2.34324	-65.1817	7.56285
-63.7741	6.46447	-62.2317	8.42761	-59.8414	2.51994	-59.5784	2.29211	-65.0567	7.10768
-63.6491	6.37533	-62.1067	8.33849	-59.7164	2.53321	-59.4534	2.244	-64.9317	6.8016
-63.5241	6.28718	-61.9817	8.2469	-59.5914	2.48162	-59.3284	2.19543	-64.8067	6.441
-63.3991	6.2004	-61.8567	8.15649	-59.4664	2.42477	-59.2034	2.15341	-64.6817	6.30669
-63.2741	6.11687	-61.7317	8.06655	-59.3414	2.35183	-59.0784	2.11813	-64.5567	6.19633
-63.1491	6.03385	-61.6067	7.97742	-59.2164	2.28107	-58.9534	2.08953	-64.4317	6.09066
-63.0241	5.95365	-61.4817	7.88996	-59.0914	2.21434	-58.8284	2.03126	-64.3067	5.99019
-62.8991	5.87528	-61.3567	7.80359	-58.9664	2.15116	-58.7034	1.97656	-64.1817	5.89402
-62.7741	5.78714	-61.2317	7.71985	-58.8414	2.09305	-58.5784	1.9189	-64.0567	5.79974
-62.6491	5.70033	-61.1067	7.63755	-58.7164	2.03909	-58.4534	1.86381	-63.9317	5.70926
-62.5241	5.60709	-60.9817	7.55574	-58.5914	1.99057	-58.3284	1.80466	-63.8067	5.61504
-62.3991	5.51526	-60.8567	7.47534	-58.4664	1.9478	-58.2034	1.75128	-63.6817	5.52364
-62.2741	5.42669	-60.7317	7.39627	-58.3414	1.91003	-58.0784	1.70565	-63.5567	5.43376
-62.1491	5.33976	-60.6067	7.3187	-58.2164	1.8783	-57.9534	1.66565	-63.4317	5.34683
-62.0241	5.25361	-60.4817	7.2425	-58.0914	1.84652	-57.8284	1.63157	-63.3067	5.2634
-61.8991	5.16916	-60.3567	7.16786	-57.9664	1.82025	-57.7034	1.60365	-63.1817	5.1828
-61.7741	5.0871	-60.2317	7.09588	-57.8414	1.79512	-57.5784	1.53389	-63.0567	5.09867
-61.6491	5.00671	-60.1067	7.02547	-57.7164	1.7747	-57.4534	1.46834	-62.9317	5.01462
-61.5241	4.92815	-59.9817	6.95552	-57.5914	1.75875	-57.3284	1.40665	-62.8067	4.92742
-61.3991	4.85135	-59.8567	6.8872	-57.4664	1.74824	-57.2034	1.35816	-62.6817	4.84191
-61.2741	4.77692	-59.7317	6.82282	-57.3414	1.7384	-57.0784	1.31721	-62.5567	4.75756
-61.1491	4.70428	-59.6067	6.75943	-57.2164	1.7337	-56.9534	1.28944	-62.4317	4.67501
-61.0241	4.63496	-59.4817	6.69459	-57.0914	1.68591	-56.8284	1.23211	-62.3067	4.59082
-60.8991	4.56765	-59.3567	6.63134	-56.9664	1.64371	-56.7034	1.17754	-62.1817	4.50814
-60.7741	4.50257	-59.2317	6.5629	-56.8414	1.55122	-56.5784	1.12162	-62.0567	3.66016
-60.6491	4.4399	-59.1067	6.49663	-56.7164	1.50545	-56.4534	1.07055	-61.9317	2.54294
-60.5241	4.37938	-58.9817	6.43313	-56.5914	1.46567	-56.3284	0.66934	-61.8067	2.1382
-60.3991	4.32135	-58.8567	6.37192	-56.4664	1.44281	-56.2034	0.63053	-61.6817	2.1767
-60.2741	4.26796	-58.7317	6.30185	-56.3414	1.40676	-56.0784	0.33267	-61.5567	2.17963
-60.1491	4.21672	-58.6067	6.23359	-56.2164	1.37178	-55.9534	0.39817	-61.4317	2.19724
-60.0241	4.16876	-58.4817	6.14829	-56.0914	1.33976	-55.8284	0.39325	-61.3067	2.20104
-59.8991	4.12299	-58.3567	6.06444	-55.9664	1.3101	-55.7034	0.39454	-61.1817	2.21362
-59.7741	4.08036	-58.2317	5.98016	-55.8414	1.29382	-55.5784	0.40251	-61.0567	2.2158
-59.6491	4.04	-58.1067	5.89709	-55.7164	1.28364	-55.4534	0.42461	-60.9317	2.22497
-59.5241	4.00402	-57.9817	5.81736	-55.5914	1.27485	-55.3284	0.44149	-60.8067	2.24427
-59.3991	3.97085	-57.8567	5.73943	-55.4664	1.2719	-55.2034	0.49408	-60.6817	2.26838
-59.2741	3.94165	-57.7317	5.66131	-55.3414	1.27599	-55.0784	0.55271	-60.5567	2.28287
-59.1491	3.91567	-57.6067	5.58362	-55.2164	1.28509	-54.9534	0.6212	-60.4317	2.30065
-59.0241	3.89325	-57.4817	5.50955	-55.0914	1.28988	-54.8284	0.66179	-60.3067	2.30558
-58.8991	3.87365	-57.3567	5.437	-54.9664	1.30082	-54.7034	0.71837	-60.1817	2.31556
-58.7741	3.8582	-57.2317	5.36459	-54.8414	1.31142	-54.5784	0.74385	-60.0567	2.33467
-58.6491	3.84623	-57.1067	5.29377	-54.7164	1.32638	-54.4534	0.74922	-59.9317	2.36006
-58.5241	3.83773	-56.9817	5.22353	-54.5914	1.34561	-54.3284	0.71543	-59.8067	2.3902
-58.3991	3.83276	-56.8567	5.15468	-54.4664	1.3707	-54.2034	0.68851	-59.6817	2.42657
-58.2741	3.81626	-56.7317	5.06161	-54.3414	1.39053	-54.0784	0.66855	-59.5567	2.46699
-58.1491	3.80196	-56.6067	5.00542	-54.2164	1.41559	-53.9534	0.6577	-59.4317	2.51299
-58.0241	3.75553	-56.4817	4.93804	-54.0914	1.43776	-53.8284	0.6519	-59.3067	2.56175
-57.8991	3.70851	-56.3567	4.87282	-53.9664	1.46488	-53.7034	0.66676	-59.1817	2.61759
-57.7741	3.67196	-56.2317	4.81231	-53.8414	1.49825	-53.5784	0.68581	-59.0567	2.66077
-57.6491	3.64418	-56.1067	4.75464	-53.7164	1.53624	-53.4534	0.71144	-58.9317	2.71394
-57.5241	3.62376	-55.9817	4.6963	-53.5914	1.57984	-53.3284	0.74534	-58.8067	2.72504
-57.3991	3.61196	-55.8567	4.64047	-53.4664	1.62724	-53.2034	0.78576	-58.6817	2.74165
-57.2741	3.58946	-55.7317	4.58285	-53.3414	1.67916	-53.0784	0.80707	-58.5567	2.73018
-57.1491	3.5854	-55.6067	4.52615	-53.2164	1.73467	-52.9534	0.83699	-58.4317	2.72775
-57.0241	3.51313	-55.4817	4.16674	-53.0914	1.79622	-52.8284	0.86965	-58.3067	2.69373
-56.8991	3.46688	-55.3567	3.9895	-52.9664	1.85992	-52.7034	0.91174	-58.1817	2.66079
-56.7741	3.44394	-55.2317	3.50621	-52.8414	1.92839	-52.5784	0.96098	-58.0567	2.60269
-56.6491	3.447	-55.1067	3.54158	-52.7164	1.99867	-52.4534	1.01676	-57.9317	2.54812
-56.5241	3.44388	-54.9817	3.50969	-52.5914	2.07374	-52.3284	1.02681	-57.8067	2.49775
-56.3991	3.52668	-54.8567	3.48939	-52.4664	2.15086	-52.2034	1.04879	-57.6817	2.45129
-56.2741	3.59969	-54.7317	3.47237	-52.3414	2.21389	-52.0784	1.08369	-57.5567	2.40677
-56.1491	3.65657	-54.6067	3.46755	-52.2164	2.27366	-51.9534	1.13056	-57.4317	2.36635
-56.0241	3.59925	-54.4817	3.46742	-52.0914	2.33768	-51.8284	1.16257	-57.3067	2.3327
-55.8991	3.58075	-54.3567	3.4803	-51.9664	2.39861	-51.7034	1.20104	-57.1817	2.30355
-55.7741	3.51583	-54.2317	3.49536	-51.8414	2.45345	-51.5784	1.22835	-57.0567	2.27788
-55.6491	3.45312	-54.1067	3.49681	-51.7164	2.51029	-51.4534	1.26067	-56.9317	2.25682
-55.5241	3.39556	-53.9817	3.37646	-51.5914	2.57417	-51.3284	1.29861	-56.8067	2.22989
-55.3991	3.34171	-53.8567	3.40983	-51.4664	2.64218	-51.2034	1.34158	-56.6817	2.20707
-55.2741	3.29273	-53.7317	3.39205	-51.3414	2.71729	-51.0784	1.38884	-56.5567	2.18996
-55.1491	3.24851	-53.6067	3.37846	-51.2164	2.79882	-50.9534	1.44068	-56.4317	2.17712
-55.0241	3.21069	-53.4817	3.36757	-51.0914	2.82161	-50.8284	1.49579	-56.3067	2.17049
-54.8991	3.17793	-53.3567	3.36083	-50.9664	2.84764	-50.7034	1.55505	-56.1817	2.16649
-54.7741	3.15133	-53.2317	3.35859	-50.8414	2.85927	-50.5784	1.62004	-56.0567	2.16716
-54.6491	3.1301	-53.1067	3.36065	-50.7164	2.88108	-50.4534	1.6887	-55.9317	2.17268
-54.5241	3.11548	-52.9817	3.3528	-50.5914	2.87083	-50.3284	1.75983	-55.8067	2.18304
-54.3991	3.1056	-52.8567	3.34722	-50.4664	2.94104	-50.2034	1.83392	-55.6817	2.19775
-54.2741	3.0997	-52.7317	2.89093	-50.3414	2.98292	-50.0784	1.91088	-55.5567	2.21744
-54.1491	3.09601	-52.6067	2.90929	-50.2164	3.02992	-49.9534	1.98993	-55.4317	2.24134
-54.0241	3.0697	-52.4817	2.87968	-50.0914	3.08404	-49.8284	2.07323	-55.3067	2.26988
-53.8991	3.04391	-52.3567	2.85322	-49.9664	3.14414	-49.7034	2.1586	-55.1817	2.3033
-53.7741	3.00583	-52.2317	2.82816	-49.8414	3.21005	-49.5784	2.24678	-55.0567	2.34107
-53.6491	2.97147	-52.1067	2.80573	-49.7164	3.28113	-49.4534	2.33674	-54.9317	2.38229
-53.5241	2.94319	-51.9817	2.74719	-49.5914	3.35548	-49.3284	2.4279	-54.8067	2.42791
-53.3991	2.92062	-51.8567	2.69346	-49.4664	3.43503	-49.2034	2.52034	-54.6817	2.47656
-53.2741	2.90612	-51.7317	2.63772	-49.3414	3.5215	-49.0784	2.6163	-54.5567	2.5295
-53.1491	2.8977	-51.6067	2.59119	-49.2164	3.61168	-48.9534	2.71395	-54.4317	2.58634
-53.0241	2.89594	-51.4817	2.51613	-49.0914	3.69459	-48.8284	2.81295	-54.3067	2.6426
-52.8991	2.90017	-51.3567	2.44313	-48.9664	3.78319	-48.7034	2.91313	-54.1817	2.70282
-52.7741	2.85634	-51.2317	2.36967	-48.8414	3.87244	-48.5784	3.01469	-54.0567	2.76037
-52.6491	2.80954	-51.1067	2.29898	-48.7164	3.96879	-48.4534	3.11725	-53.9317	2.82078
-52.5241	2.76103	-50.9817	2.23094	-48.5914	4.03967	-48.3284	3.22233	-53.8067	2.85738
-52.3991	2.71541	-50.8567	2.16604	-48.4664	4.11221	-48.2034	3.32754	-53.6817	2.89872
-52.2741	2.67388	-50.7317	2.106	-48.3414	4.16881	-48.0784	3.41942	-53.5567	2.94641
-52.1491	2.63642	-50.6067	2.04956	-48.2164	4.227	-47.9534	3.51181	-53.4317	3.00014
-52.0241	2.59956	-50.4817	1.99463	-48.0914	4.28823	-47.8284	3.59655	-53.3067	3.05816
-51.8991	2.56673	-50.3567	1.94427	-47.9664	4.35164	-47.7034	3.68184	-53.1817	3.12194
-51.7741	2.54236	-50.2317	1.90035	-47.8414	4.41686	-47.5784	3.76571	-53.0567	3.19117
-51.6491	2.52287	-50.1067	1.86135	-47.7164	4.48349	-47.4534	3.85163	-52.9317	3.25596
-51.5241	2.50459	-49.9817	1.82014	-47.5914	4.54258	-47.3284	3.93013	-52.8067	3.32441
-51.3991	2.49114	-49.8567	1.78417	-47.4664	4.60213	-47.2034	4.01104	-52.6817	3.39688
-51.2741	2.48265	-49.7317	1.73811	-47.3414	4.65761	-47.0784	4.09114	-52.5567	3.46862
-51.1491	2.47762	-49.6067	1.69675	-47.2164	4.71494	-46.9534	4.17246	-52.4317	3.54853
-51.0241	2.47846	-49.4817	1.65979	-47.0914	4.77421	-46.8284	4.2204	-52.3067	3.62777
-50.8991	2.48178	-49.3567	1.6279	-46.9664	4.83542	-46.7034	4.27059	-52.1817	3.70633
-50.7741	2.49015	-49.2317	1.60123	-46.8414	4.88	-46.5784	4.30044	-52.0567	3.78192
-50.6491	2.50233	-49.1067	1.5772	-46.7164	4.92624	-46.4534	4.33281	-51.9317	3.86887
-50.5241	2.51975	-48.9817	1.54773	-46.5914	4.92977	-46.3284	4.36982	-51.8067	3.92049
-50.3991	2.54019	-48.8567	1.52437	-46.4664	4.93745	-46.2034	4.40928	-51.6817	3.96777
-50.2741	2.56565	-48.7317	1.50755	-46.3414	4.93221	-46.0784	4.45179	-51.5567	3.98831
-50.1491	2.59278	-48.6067	1.49444	-46.2164	4.93018	-45.9534	4.49741	-51.4317	4.01236
-50.0241	2.62638	-48.4817	1.48776	-46.0914	4.93216	-45.8284	4.54825	-51.3067	4.04208
-49.8991	2.66357	-48.3567	1.48056	-45.9664	4.93749	-45.7034	4.60187	-51.1817	4.07452
-49.7741	2.70342	-48.2317	1.47593	-45.8414	4.94457	-45.5784	4.65795	-51.0567	4.10963
-49.6491	2.7466	-48.1067	1.4776	-45.7164	4.95389	-45.4534	4.71676	-50.9317	4.1478
-49.5241	2.79515	-47.9817	1.486	-45.5914	4.96923	-45.3284	4.74671	-50.8067	4.1693
-49.3991	2.84606	-47.8567	1.49979	-45.4664	4.98692	-45.2034	4.77782	-50.6817	4.19184
-49.2741	2.89987	-47.7317	1.51763	-45.3414	5.00761	-45.0784	4.80176	-50.5567	4.21291
-49.1491	2.95631	-47.6067	1.54067	-45.2164	5.03146	-44.9534	4.82897	-50.4317	4.23685
-49.0241	3.01618	-47.4817	1.56967	-45.0914	5.05967	-44.8284	4.8538	-50.3067	4.25706
-48.8991	3.07876	-47.3567	1.60436	-44.9664	5.0892	-44.7034	4.88097	-50.1817	4.2787
-48.7741	3.1451	-47.2317	1.642	-44.8414	5.12328	-44.5784	4.89552	-50.0567	4.30138
-48.6491	3.21396	-47.1067	1.68496	-44.7164	5.15961	-44.4534	4.91321	-49.9317	4.32676
-48.5241	3.28436	-46.9817	1.71102	-44.5914	5.1988	-44.3284	4.93471	-49.8067	4.35473
-48.3991	3.35693	-46.8567	1.73846	-44.4664	5.24033	-44.2034	4.95643	-49.6817	4.38507
-48.2741	3.43185	-46.7317	1.76927	-44.3414	5.2858	-44.0784	4.98337	-49.5567	4.41131
-48.1491	3.50888	-46.6067	1.80553	-44.2164	5.33412	-43.9534	5.01273	-49.4317	4.43975
-48.0241	3.58663	-46.4817	1.84683	-44.0914	5.38432	-43.8284	5.04552	-49.3067	4.46573
-47.8991	3.66419	-46.3567	1.89165	-43.9664	5.43665	-43.7034	5.0809	-49.1817	4.49342
-47.7741	3.74594	-46.2317	1.91299	-43.8414	5.48906	-43.5784	5.10406	-49.0567	4.52342
-47.6491	3.82809	-46.1067	1.93706	-43.7164	5.54323	-43.4534	5.13005	-48.9317	4.55615
-47.5241	3.91301	-45.9817	1.9633	-43.5914	5.59346	-43.3284	5.15992	-48.8067	4.58986
-47.3991	3.99865	-45.8567	1.99341	-43.4664	5.64631	-43.2034	5.19252	-48.6817	4.62624
-47.2741	4.08577	-45.7317	2.0227	-43.3414	5.70178	-43.0784	5.22657	-48.5567	4.66468
-47.1491	4.17358	-45.6067	2.0579	-43.2164	5.75968	-42.9534	5.26313	-48.4317	4.70311
-47.0241	4.26607	-45.4817	2.09864	-43.0914	5.82013	-42.8284	5.3016	-48.3067	4.74773
-46.8991	4.35671	-45.3567	2.14525	-42.9664	5.8829	-42.7034	5.34251	-48.1817	4.7945
-46.7741	4.45225	-45.2317	2.19932	-42.8414	5.94596	-42.5784	5.17784	-48.0567	4.8186
-46.6491	4.54692	-45.1067	2.25771	-42.7164	6.01065	-42.4534	5.21943	-47.9317	4.84517
-46.5241	4.64274	-44.9817	2.31346	-42.5914	6.06398	-42.3284	5.00472	-47.8067	4.86947
-46.3991	4.73978	-44.8567	2.37368	-42.4664	6.11693	-42.2034	5.09638	-47.6817	4.89644
-46.2741	4.83276	-44.7317	2.41438	-42.3414	6.14776	-42.0784	5.18054	-47.5567	4.9251
-46.1491	4.92681	-44.6067	2.46058	-42.2164	6.1806	-41.9534	5.26662	-47.4317	4.95158
-46.0241	5.00898	-44.4817	2.51044	-42.0914	6.2161	-41.8284	4.94086	-47.3067	4.9795
-45.8991	5.09748	-44.3567	2.56571	-41.9664	6.25438	-41.7034	5.15065	-47.1817	5.00563
-45.7741	5.1471	-44.2317	2.60272	-41.8414	6.29507	-41.5784	5.25932	-47.0567	5.03675
-45.6491	5.2045	-44.1067	2.67751	-41.7164	6.33848	-41.4534	5.36809	-46.9317	5.07015
-45.5241	5.25953	-43.9817	2.75501	-41.5914	6.38407	-41.3284	5.47411	-46.8067	5.10531
-45.3991	5.32385	-43.8567	2.83579	-41.4664	6.43231	-41.2034	5.58024	-46.6817	5.14305
-45.2741	5.39687	-43.7317	2.90978	-41.3414	6.47047	-41.0784	5.68329	-46.5567	5.18587
-45.1491	5.47881	-43.6067	2.97754	-41.2164	6.51038	-40.9534	5.78706	-46.4317	5.22989
-45.0241	5.55819	-43.4817	2.95541	-41.0914	6.50011	-40.8284	5.89131	-46.3067	5.24565
-44.8991	5.64149	-43.3567	3.14297	-40.9664	6.50381	-40.7034	5.99623	-46.1817	5.2639
-44.7741	5.61654	-43.2317	3.22823	-40.8414	6.45017	-40.5784	6.10075	-46.0567	5.25355
-44.6491	5.59421	-43.1067	3.3129	-40.7164	6.49883	-40.4534	6.2057	-45.9317	5.2464
-44.5241	5.57297	-42.9817	3.39273	-40.5914	6.58707	-40.3284	6.31349	-45.8067	5.24506
-44.3991	5.55511	-42.8567	3.47717	-40.4664	6.67661	-40.2034	6.42181	-45.6817	5.24324
-44.2741	5.54437	-42.7317	3.55826	-40.3414	6.73018	-40.0784	6.52947	-45.5567	5.24826
-44.1491	5.53621	-42.6067	3.64121	-40.2164	6.85339	-39.9534	6.63719	-45.4317	5.25524
-44.0241	5.53126	-42.4817	3.71491	-40.0914	6.94452	-39.8284	6.74247	-45.3067	5.2636
-43.8991	5.52785	-42.3567	3.79092	-39.9664	7.03632	-39.7034	6.84845	-45.1817	5.27517
-43.7741	5.52889	-42.2317	3.86913	-39.8414	7.13414	-39.5784	6.91145	-45.0567	4.5208
-43.6491	5.53305	-42.1067	3.94932	-39.7164	7.23298	-39.4534	6.97867	-44.9317	4.11232
-43.5241	5.54156	-41.9817	4.03071	-39.5914	7.33006	-39.3284	7.05037	-44.8067	4.10958
-43.3991	5.552	-41.8567	4.11166	-39.4664	7.42819	-39.2034	7.12605	-44.6817	4.23439
-43.2741	5.56775	-41.7317	4.19014	-39.3414	7.52836	-39.0784	7.20465	-44.5567	4.29167
-43.1491	5.58412	-41.6067	4.27115	-39.2164	7.62944	-38.9534	7.28715	-44.4317	4.34998
-43.0241	5.52468	-41.4817	4.35686	-39.0914	7.73123	-38.8284	7.37367	-44.3067	4.39909
-42.8991	5.48025	-41.3567	4.44158	-38.9664	7.83389	-38.7034	7.46393	-44.1817	4.45129
-42.7741	5.38499	-41.2317	4.53323	-38.8414	7.9323	-38.5784	7.55782	-44.0567	4.508
-42.6491	5.45428	-41.1067	4.62499	-38.7164	8.03126	-38.4534	7.65517	-43.9317	4.56773
-42.5241	5.50965	-40.9817	4.71698	-38.5914	8.10422	-38.3284	7.74202	-43.8067	4.14977
-42.3991	5.56757	-40.8567	4.81059	-38.4664	8.17813	-38.2034	7.83633	-43.6817	4.35101
-42.2741	5.63179	-40.7317	4.9062	-38.3414	8.21785	-38.0784	7.92213	-43.5567	4.4472
-42.1491	5.69816	-40.6067	5.00261	-38.2164	8.25914	-37.9534	8.01544	-43.4317	4.54442
-42.0241	5.76476	-40.4817	5.10184	-38.0914	8.30354	-37.8284	7.99002	-43.3067	4.64273
-41.8991	5.83351	-40.3567	5.20113	-37.9664	8.34972	-37.7034	7.96639	-43.1817	4.74219
-41.7741	5.905	-40.2317	5.30193	-37.8414	8.39723	-37.5784	7.9457	-43.0567	4.84279
-41.6491	5.97833	-40.1067	5.40313	-37.7164	8.4465	-37.4534	7.92619	-42.9317	4.94352
-41.5241	6.05281	-39.9817	5.50203	-37.5914	8.49171	-37.3284	7.90664	-42.8067	5.04627
-41.3991	6.12921	-39.8567	5.60228	-37.4664	8.53828	-37.2034	7.88889	-42.6817	5.14952
-41.2741	6.20899	-39.7317	5.69483	-37.3414	8.57105	-37.0784	7.86289	-42.5567	5.25305
-41.1491	6.2885	-39.6067	5.7943	-37.2164	8.61148	-36.9534	7.83841	-42.4317	5.35737
-41.0241	6.37192	-39.4817	5.86826	-37.0914	8.62264	-36.8284	7.82025	-42.3067	5.46204
-40.8991	6.45715	-39.3567	5.94484	-36.9664	8.63801	-36.7034	7.80084	-42.1817	5.56746
-40.7741	6.54375	-39.2317	6.00593	-36.8414	8.62081	-36.5784	7.78514	-42.0567	5.67498
-40.6491	6.63188	-39.1067	6.06761	-36.7164	8.60584	-36.4534	7.77176	-41.9317	5.78309
-40.5241	6.72076	-38.9817	6.13278	-36.5914	8.59524	-36.3284	7.76124	-41.8067	5.89076
-40.3991	6.81126	-38.8567	6.20009	-36.4664	8.58593	-36.2034	7.75305	-41.6817	5.99901
-40.2741	6.90365	-38.7317	6.26946	-36.3414	8.57871	-36.0784	7.74678	-41.5567	6.108
-40.1491	6.99751	-38.6067	6.33962	-36.2164	8.57375	-35.9534	7.74126	-41.4317	6.21756
-40.0241	7.09289	-38.4817	6.41278	-36.0914	8.5703	-35.8284	7.74094	-41.3067	6.32811
-39.8991	7.18945	-38.3567	6.48711	-35.9664	8.56915	-35.7034	7.74175	-41.1817	6.4391
-39.7741	7.28562	-38.2317	6.52383	-35.8414	8.56967	-35.5784	7.74552	-41.0567	6.55058
-39.6491	7.38307	-38.1067	6.5663	-35.7164	8.57215	-35.4534	7.74947	-40.9317	6.66196
-39.5241	7.48474	-37.9817	6.59275	-35.5914	8.57988	-35.3284	7.75788	-40.8067	6.77447
-39.3991	7.58655	-37.8567	6.62988	-35.4664	8.58969	-35.2034	7.76862	-40.6817	6.88722
-39.2741	7.69024	-37.7317	6.67763	-35.3414	8.56723	-35.0784	7.78222	-40.5567	6.99901
-39.1491	7.79469	-37.6067	6.7352	-35.2164	8.54218	-34.9534	7.79675	-40.4317	7.11087
-39.0241	7.89311	-37.4817	6.78692	-35.0914	8.50516	-34.8284	7.8146	-40.3067	7.22612
-38.8991	7.99246	-37.3567	6.84818	-34.9664	8.46891	-34.7034	7.83476	-40.1817	7.34061
-38.7741	8.06861	-37.2317	6.89238	-34.8414	8.43705	-34.5784	7.85669	-40.0567	7.45512
-38.6491	8.13862	-37.1067	6.94895	-34.7164	8.40569	-34.4534	7.8791	-39.9317	7.56976
-38.5241	8.20287	-36.9817	7.01777	-34.5914	8.37337	-34.3284	7.90635	-39.8067	7.68464
-38.3991	8.2782	-36.8567	7.09517	-34.4664	8.34128	-34.2034	7.93576	-39.6817	7.79964
-38.2741	8.36155	-36.7317	7.16784	-34.3414	8.29568	-34.0784	7.96727	-39.5567	7.91504
-38.1491	8.45375	-36.6067	7.24746	-34.2164	8.25084	-33.9534	8.00087	-39.4317	8.03071
-38.0241	8.53084	-36.4817	7.30932	-34.0914	8.20848	-33.8284	8.03629	-39.3067	8.0933
-37.8991	8.62762	-36.3567	7.37622	-33.9664	8.16627	-33.7034	8.07377	-39.1817	8.1614
-37.7741	8.64209	-36.2317	7.44761	-33.8414	8.12577	-33.5784	8.09448	-39.0567	8.19671
-37.6491	8.65837	-36.1067	7.52333	-33.7164	8.0861	-33.4534	8.11716	-38.9317	8.24549
-37.5241	8.6501	-35.9817	7.6046	-33.5914	8.04899	-33.3284	8.09684	-38.8067	8.3044
-37.3991	8.64355	-35.8567	7.69031	-33.4664	8.01349	-33.2034	8.07479	-38.6817	8.3777
-37.2741	8.63933	-35.7317	7.78045	-33.3414	7.9789	-33.0784	8.05213	-38.5567	8.37275
-37.1491	8.63742	-35.6067	7.87502	-33.2164	7.94441	-32.9534	8.03116	-38.4317	8.37025
-37.0241	8.63894	-35.4817	7.92766	-33.0914	7.91514	-32.8284	8.01204	-38.3067	8.35429
-36.8991	8.64297	-35.3567	7.98242	-32.9664	7.88495	-32.7034	7.99462	-38.1817	8.34073
-36.7741	8.63801	-35.2317	8.01766	-32.8414	7.85746	-32.5784	7.97966	-38.0567	8.32925
-36.6491	8.63535	-35.1067	8.0556	-32.7164	7.83093	-32.4534	7.96579	-37.9317	8.3192
-36.5241	8.63278	-34.9817	8.09738	-32.5914	7.80617	-32.3284	7.95297	-37.8067	8.3127
-36.3991	8.63249	-34.8567	8.14183	-32.4664	7.783	-32.2034	7.94125	-37.6817	8.30539
-36.2741	8.6119	-34.7317	8.18949	-32.3414	7.76157	-32.0784	7.93246	-37.5567	8.29752
-36.1491	8.59303	-34.6067	8.23966	-32.2164	7.74169	-31.9534	7.92542	-37.4317	8.292
-36.0241	8.52624	-34.4817	8.26674	-32.0914	7.72379	-31.8284	7.91891	-37.3067	8.28861
-35.8991	8.46126	-34.3567	8.28698	-31.9664	7.70676	-31.7034	7.91357	-37.1817	8.28776
-35.7741	8.39833	-34.2317	8.26954	-31.8414	7.69277	-31.5784	7.89819	-37.0567	8.28915
-35.6491	8.33613	-34.1067	8.25379	-31.7164	7.68001	-31.4534	7.87515	-36.9317	8.29309
-35.5241	8.2765	-33.9817	8.23911	-31.5914	7.65759	-31.3284	7.84687	-36.8067	8.30009
-35.3991	8.21803	-33.8567	8.2263	-31.4664	7.63546	-31.2034	7.81997	-36.6817	8.30902
-35.2741	8.16212	-33.7317	8.21136	-31.3414	7.60272	-31.0784	7.79502	-36.5567	8.32105
-35.1491	8.10697	-33.6067	8.19836	-31.2164	7.57102	-30.9534	7.7718	-36.4317	8.33499
-35.0241	8.05153	-33.4817	8.19772	-31.0914	7.54148	-30.8284	7.74306	-36.3067	8.35288
-34.8991	7.99762	-33.3567	8.18635	-30.9664	7.5121	-30.7034	7.71615	-36.1817	8.37119
-34.7741	7.94064	-33.2317	8.14359	-30.8414	7.48564	-30.5784	7.68664	-36.0567	8.39274
-34.6491	7.88567	-33.1067	8.10227	-30.7164	7.45977	-30.4534	7.65783	-35.9317	8.41639
-34.5241	7.83399	-32.9817	8.06325	-30.5914	7.43738	-30.3284	7.63191	-35.8067	8.39008
-34.3991	7.78472	-32.8567	8.02412	-30.4664	7.41337	-30.2034	7.60742	-35.6817	8.3656
-34.2741	7.71753	-32.7317	7.98753	-30.3414	7.39613	-30.0784	7.5847	-35.5567	8.3322
-34.1491	7.65187	-32.6067	7.95212	-30.2164	7.37735	-29.9534	7.56393	-35.4317	8.30039
-34.0241	7.58714	-32.4817	7.91814	-30.0914	7.36142	-29.8284	7.48521	-35.3067	8.27034
-33.8991	7.52362	-32.3567	7.88534	-29.9664	7.34722	-29.7034	7.40716	-35.1817	8.24177
-33.7741	7.46013	-32.2317	7.85478	-29.8414	7.33365	-29.5784	7.32766	-35.0567	8.21308
-33.6491	7.3985	-32.1067	7.82481	-29.7164	7.32204	-29.4534	7.24883	-34.9317	8.18629
-33.5241	7.34106	-31.9816	7.7945	-29.5914	7.31297	-29.3284	7.17076	-34.8067	8.14534
-33.3991	7.2857	-31.8566	7.76537	-29.4664	7.30585	-29.2034	7.0933	-34.6817	8.10593
-33.2741	7.23097	-31.7316	7.73366	-29.3414	7.30014	-29.0784	7.01875	-34.5567	8.06663
-33.1491	7.17795	-31.6066	7.70225	-29.2164	7.29641	-28.9534	6.94567	-34.4317	8.02893
-33.0241	7.12927	-31.4816	7.67256	-29.0914	7.29654	-28.8284	6.87346	-34.3067	7.99304
-32.8991	7.08244	-31.3566	7.64444	-28.9664	7.2966	-28.7034	6.80277	-34.1817	7.95877
-32.7741	7.03614	-31.2316	7.61864	-28.8414	7.27594	-28.5784	6.73329	-34.0567	7.92731
-32.6491	6.9923	-31.1066	7.59444	-28.7164	7.25731	-28.4534	6.66421	-33.9317	7.89596
-32.5241	6.95513	-30.9816	7.57077	-28.5914	7.24188	-28.3284	6.59899	-33.8067	7.86726
-32.3991	6.91712	-30.8566	7.5487	-28.4664	7.22862	-28.2034	6.53465	-33.6817	7.8401
-32.2741	6.87125	-30.7316	7.52815	-28.3414	7.21162	-28.0784	6.47252	-33.5567	7.81395
-32.1491	6.82742	-30.6066	7.5094	-28.2164	7.19513	-27.9534	6.41119	-33.4317	7.78929
-32.0241	6.76918	-30.4816	7.45598	-28.0914	7.18099	-27.8284	6.35173	-33.3067	7.76647
-31.8991	6.71215	-30.3566	7.40316	-27.9664	7.17037	-27.7034	6.29413	-33.1817	7.7454
-31.7741	6.65621	-30.2316	7.35154	-27.8414	7.13068	-27.5784	6.2388	-33.0567	7.72637
-31.6491	6.60202	-30.1066	7.30154	-27.7164	7.09102	-27.4534	6.18544	-32.9317	7.70826
-31.5241	6.55265	-29.9816	7.25278	-27.5914	7.03421	-27.3284	6.13369	-32.8067	7.69247
-31.3991	6.50509	-29.8566	7.20579	-27.4664	6.97949	-27.2034	6.084	-32.6817	7.67756
-31.2741	6.45508	-29.7316	7.16051	-27.3414	6.91939	-27.0784	6.0368	-32.5567	7.66578
-31.1491	6.40691	-29.6066	7.11695	-27.2164	6.86113	-26.9534	5.99119	-32.4317	7.65438
-31.0241	6.35989	-29.4816	7.07482	-27.0914	6.78621	-26.8284	5.94724	-32.3067	7.63233
-30.8991	6.31488	-29.3566	7.03441	-26.9664	6.71104	-26.7034	5.90497	-32.1817	7.61191
-30.7741	6.27322	-29.2316	6.9972	-26.8414	6.6382	-26.5784	5.86537	-32.0567	7.59285
-30.6491	6.23318	-29.1066	6.96198	-26.7164	6.56659	-26.4534	5.82787	-31.9317	7.57537
-30.5241	6.19574	-28.9816	6.91955	-26.5914	6.49615	-26.3284	5.79434	-31.8067	7.52412
-30.3991	6.15932	-28.8566	6.87894	-26.4664	6.42717	-26.2034	5.76295	-31.6817	7.47478
-30.2741	6.12679	-28.7316	6.8376	-26.3414	6.35966	-26.0784	5.7266	-31.5567	7.41959
-30.1491	6.0948	-28.6066	6.79829	-26.2164	6.2937	-25.9534	5.69187	-31.4317	7.36665
-30.0241	6.06354	-28.4816	6.75677	-26.0914	6.22967	-25.8284	5.62991	-31.3067	7.31572
-29.8991	6.03468	-28.3566	6.71525	-25.9664	6.16715	-25.7034	5.56935	-31.1817	7.26694
-29.7741	5.97532	-28.2316	6.64377	-25.8414	6.10541	-25.5784	5.51084	-31.0567	7.22206
-29.6491	5.91881	-28.1066	6.57318	-25.7164	6.04372	-25.4534	5.45414	-30.9317	7.17901
-29.5241	5.86743	-27.9816	6.50495	-25.5914	5.98458	-25.3284	5.40005	-30.8067	7.1395
-29.3991	5.81945	-27.8566	6.43806	-25.4664	5.92462	-25.2034	5.3459	-30.6817	7.10272
-29.2741	5.77466	-27.7316	6.37153	-25.3414	5.865	-25.0784	5.29557	-30.5567	7.06903
-29.1491	5.73336	-27.6066	6.30633	-25.2164	5.80698	-24.9534	5.24565	-30.4317	7.03674
-29.0241	5.69453	-27.4816	6.24406	-25.0914	5.75021	-24.8284	5.19913	-30.3067	7.00892
-28.8991	5.65927	-27.3566	6.18292	-24.9664	5.69511	-24.7034	5.15468	-30.1817	6.9825
-28.7741	5.62859	-27.2316	6.12269	-24.8414	5.6425	-24.5784	5.11211	-30.0567	6.92173
-28.6491	5.60135	-27.1066	6.064	-24.7164	5.59164	-24.4534	5.07165	-29.9317	6.86188
-28.5241	5.57872	-26.9816	6.00684	-24.5914	5.54224	-24.3284	5.03402	-29.8067	6.79828
-28.3991	5.5594	-26.8566	5.95094	-24.4664	5.49467	-24.2034	4.99856	-29.6817	6.73724
-28.2741	5.53815	-26.7316	5.89402	-24.3414	5.44851	-24.0784	4.96442	-29.5567	6.67813
-28.1491	5.51887	-26.6066	5.8384	-24.2164	5.40423	-23.9534	4.93252	-29.4317	6.62154
-28.0241	5.45631	-26.4816	5.78139	-24.0914	5.3624	-23.8284	4.90413	-29.3067	6.56805
-27.8991	5.39503	-26.3566	5.72536	-23.9664	5.32161	-23.7034	4.87721	-29.1817	6.51725
-27.7741	5.33743	-26.2316	5.67183	-23.8414	5.28372	-23.5784	4.85365	-29.0567	6.46957
-27.6491	5.28201	-26.1066	5.61969	-23.7164	5.24724	-23.4534	4.83284	-28.9317	6.42473
-27.5241	5.22968	-25.9816	5.57096	-23.5914	5.21405	-23.3284	4.81386	-28.8067	6.38292
-27.3991	5.17959	-25.8566	5.52407	-23.4664	5.18295	-23.2034	4.7976	-28.6817	6.34403
-27.2741	5.12819	-25.7316	5.47759	-23.3414	5.15249	-23.0784	4.78144	-28.5567	6.30758
-27.1491	5.07909	-25.6066	5.433	-23.2164	5.12411	-22.9534	4.76806	-28.4317	6.27445
-27.0241	5.0317	-25.4816	5.39128	-23.0914	5.06924	-22.8284	4.71878	-28.3067	6.23226
-26.8991	4.98686	-25.3566	5.35176	-22.9664	5.01681	-22.7034	4.67105	-28.1817	6.19315
-26.7741	4.94498	-25.2316	5.3028	-22.8414	4.96685	-22.5784	4.61164	-28.0567	6.14707
-26.6491	4.90465	-25.1066	5.25179	-22.7164	4.92014	-22.4534	4.55393	-27.9317	6.10434
-26.5241	4.86849	-24.9816	5.16999	-22.5914	4.87829	-22.3284	4.49831	-27.8067	6.06586
-26.3991	4.83509	-24.8566	5.091	-22.4664	4.83912	-22.2034	4.44401	-27.6817	6.03063
-26.2741	4.80448	-24.7316	5.01009	-22.3414	4.80697	-22.0784	4.39187	-27.5567	5.95469
-26.1491	4.77666	-24.6066	4.9315	-22.2164	4.77849	-21.9534	4.34161	-27.4317	5.87967
-26.0241	4.74931	-24.4816	4.85513	-22.0914	4.68702	-21.8284	4.26161	-27.3067	5.7991
-25.8991	4.72488	-24.3566	4.77871	-21.9664	4.59547	-21.7034	4.18458	-27.1817	5.71899
-25.7741	4.70706	-24.2316	4.71023	-21.8414	4.49468	-21.5784	4.10924	-27.0567	5.64096
-25.6491	4.69071	-24.1066	4.6411	-21.7164	4.39473	-21.4534	4.03663	-26.9317	5.56449
-25.5241	4.67655	-23.9816	4.57406	-21.5914	4.29604	-21.3284	3.96874	-26.8067	5.4919
-25.3991	4.66547	-23.8566	4.50983	-21.4664	4.19834	-21.2034	3.90219	-26.6817	5.41816
-25.2741	4.65537	-23.7316	4.4465	-21.3414	4.10174	-21.0784	3.84047	-26.5567	5.34852
-25.1491	4.64586	-23.6066	4.38547	-21.2164	4.00622	-20.9534	3.78174	-26.4317	5.27838
-25.0241	4.64768	-23.4816	4.32004	-21.0914	3.91192	-20.8284	3.72521	-26.3067	5.21192
-24.8991	4.6525	-23.3566	4.31238	-20.9664	3.81849	-20.7034	3.67188	-26.1817	5.14655
-24.7741	4.65388	-23.2316	4.24768	-20.8414	3.72597	-20.5784	3.62332	-26.0567	5.08176
-24.6491	4.65834	-23.1066	4.18981	-20.7164	3.63467	-20.4534	3.5767	-25.9317	5.01701
-24.5241	4.64797	-22.9816	4.13335	-20.5914	3.5454	-20.3284	3.53341	-25.8067	4.95493
-24.3991	4.63838	-22.8566	4.08783	-20.4664	3.45677	-20.2034	3.49386	-25.6817	4.8938
-24.2741	4.60262	-22.7316	4.03685	-20.3414	3.37079	-20.0784	3.44919	-25.5567	4.83572
-24.1491	4.56765	-22.6066	3.99152	-20.2164	3.28558	-19.9534	3.40607	-25.4317	4.77935
-24.0241	4.53499	-22.4816	3.90086	-20.0914	3.20308	-19.8284	3.34513	-25.3067	4.72546
-23.8991	4.50467	-22.3566	3.81157	-19.9664	3.12056	-19.7034	3.28661	-25.1817	4.67323
-23.7741	4.4778	-22.2316	3.72318	-19.8414	3.04146	-19.5784	3.23042	-25.0567	4.62405
-23.6491	4.45311	-22.1066	3.63608	-19.7164	2.96433	-19.4534	3.1768	-24.9317	4.57661
-23.5241	4.43033	-21.9816	3.55157	-19.5914	2.88882	-19.3284	3.12171	-24.8067	4.52988
-23.3991	4.41	-21.8566	3.46848	-19.4664	2.81471	-19.2034	3.06842	-24.6817	4.4846
-23.2741	4.37043	-21.7316	3.38706	-19.3414	2.74372	-19.0784	3.01816	-24.5567	4.43941
-23.1491	4.33359	-21.6066	3.30746	-19.2164	2.67394	-18.9534	2.97066	-24.4317	4.39553
-23.0241	4.24135	-21.4816	3.23181	-19.0914	2.60786	-18.8284	2.92549	-24.3067	4.35604
-22.8991	4.15037	-21.3566	3.15542	-18.9664	2.54403	-18.7034	2.88267	-24.1817	4.31802
-22.7741	4.04309	-21.2316	3.08221	-18.8414	2.48316	-18.5784	2.84381	-24.0567	4.28219
-22.6491	3.93635	-21.1066	3.01088	-18.7164	2.42459	-18.4534	2.80802	-23.9317	4.24876
-22.5241	3.83146	-20.9816	2.94321	-18.5914	2.36928	-18.3284	2.77556	-23.8067	4.21206
-22.3991	3.72745	-20.8566	2.87742	-18.4664	2.317	-18.2034	2.74588	-23.6817	4.17614
-22.2741	3.62363	-20.7316	2.81444	-18.3414	2.26749	-18.0784	2.71921	-23.5567	4.13475
-22.1491	3.51998	-20.6066	2.7541	-18.2164	2.22124	-17.9534	2.69544	-23.4317	4.09449
-22.0241	3.41857	-20.4816	2.69535	-18.0914	2.17842	-17.8284	2.652	-23.3067	4.05874
-21.8991	3.3181	-20.3566	2.63851	-17.9664	2.13861	-17.7034	2.61188	-23.1817	4.02502
-21.7741	3.21864	-20.2316	2.58394	-17.8414	2.10354	-17.5784	2.57607	-23.0567	3.99339
-21.6491	3.12024	-20.1066	2.53134	-17.7164	2.07182	-17.4534	2.54386	-22.9317	3.96431
-21.5241	3.0237	-19.9816	2.47822	-17.5914	2.04156	-17.3284	2.51399	-22.8067	3.9392
-21.3991	2.92817	-19.8566	2.42541	-17.4664	2.01461	-17.2034	2.48781	-22.6817	3.91547
-21.2741	2.83425	-19.7316	2.36098	-17.3414	1.98415	-17.0784	2.44594	-22.5567	3.89339
-21.1491	2.7403	-19.6066	2.29827	-17.2164	1.95711	-16.9534	2.40803	-22.4317	3.87326
-21.0241	2.64942	-19.4816	2.23727	-17.0914	1.91362	-16.8284	2.37354	-22.3067	3.85932
-20.8991	2.56027	-19.3566	2.17807	-16.9664	1.87335	-16.7034	2.3434	-22.1817	3.84809
-20.7741	2.47297	-19.2316	2.11051	-16.8414	1.83073	-16.5784	2.31676	-22.0567	3.83801
-20.6491	2.38741	-19.1066	2.04439	-16.7164	1.793	-16.4534	2.29368	-21.9317	3.8302
-20.5241	2.30477	-18.9816	1.98234	-16.5914	1.74966	-16.3284	2.26157	-21.8067	3.82519
-20.3991	2.22294	-18.8566	1.92194	-16.4664	1.70519	-16.2034	2.25104	-21.6817	3.82225
-20.2741	2.14278	-18.7316	1.86585	-16.3414	1.70115	-16.0784	2.25369	-21.5567	3.81438
-20.1491	2.0649	-18.6066	1.81338	-16.2164	1.70268	-15.9534	2.26902	-21.4317	3.80926
-20.0241	1.99202	-18.4816	1.76475	-16.0914	1.59803	-15.8284	2.28098	-21.3067	3.79102
-19.8991	1.92191	-18.3566	1.72006	-15.9664	1.74299	-15.7034	2.29901	-21.1817	3.76361
-19.7741	1.8539	-18.2316	1.67836	-15.8414	1.76997	-15.5784	2.33116	-21.0567	3.69805
-19.6491	1.78749	-18.1066	1.64081	-15.7164	1.79903	-15.4534	2.35918	-20.9317	3.63408
-19.5241	1.72666	-17.9816	1.61014	-15.5914	1.83191	-15.3284	2.37272	-20.8067	3.57515
-19.3991	1.66906	-17.8566	1.58145	-15.4664	1.86647	-15.2034	2.38489	-20.6817	3.51832
-19.2741	1.61138	-17.7316	1.55897	-15.3414	1.90094	-15.0784	2.4006	-20.5567	3.46557
-19.1491	1.555	-17.6066	1.54119	-15.2164	1.94035	-14.9534	2.41837	-20.4317	3.4165
-19.0241	1.50115	-17.4816	1.52626	-15.0914	1.97158	-14.8284	2.42488	-20.3067	3.37161
-18.8991	1.45258	-17.3566	1.51612	-14.9664	2.01087	-14.7034	2.43837	-20.1817	3.33058
-18.7741	1.40717	-17.2316	1.51291	-14.8414	2.04896	-14.5784	2.42903	-20.0567	3.29288
-18.6491	1.36561	-17.1066	1.5146	-14.7164	2.0921	-14.4534	2.42425	-19.9317	3.25806
-18.5241	1.33081	-16.9816	1.52058	-14.5914	2.13511	-14.3284	2.40128	-19.8067	3.22939
-18.3991	1.30014	-16.8566	1.53132	-14.4664	2.18586	-14.2034	2.38294	-19.6817	3.20494
-18.2741	1.27438	-16.7316	1.54642	-14.3414	2.18008	-14.0784	2.36869	-19.5567	3.18453
-18.1491	1.25534	-16.6066	1.56551	-14.2164	2.1773	-13.9534	2.35826	-19.4317	3.16802
-18.0241	1.24173	-16.4816	1.59146	-14.0914	2.17612	-13.8284	2.35612	-19.3067	3.15395
-17.8991	1.23221	-16.3566	1.6206	-13.9664	2.1788	-13.7034	2.35889	-19.1817	3.14446
-17.7741	1.22889	-16.2316	1.64574	-13.8414	2.17889	-13.5784	2.36571	-19.0567	3.11066
-17.6491	1.2298	-16.1066	1.6752	-13.7164	2.1833	-13.4534	2.37745	-18.9317	3.07595
-17.5241	1.2405	-15.9817	1.65512	-13.5914	2.17247	-13.3284	2.37334	-18.8067	2.99618
-17.3991	1.25817	-15.8567	1.64105	-13.4664	2.1591	-13.2034	2.44861	-18.6817	2.91956
-17.2741	1.27842	-15.7317	1.63147	-13.3414	2.10232	-13.0784	2.45566	-18.5567	2.84604
-17.1491	1.30344	-15.6067	1.62813	-13.2164	2.04945	-12.9534	2.46915	-18.4317	2.77612
-17.0241	1.33624	-15.4817	1.63478	-13.0914	2.00038	-12.8284	2.49318	-18.3067	2.70048
-16.8991	1.37229	-15.3567	1.64744	-12.9664	1.95409	-12.7034	2.52246	-18.1817	2.62414
-16.7741	1.41398	-15.2317	1.66452	-12.8414	1.90478	-12.5784	2.52782	-18.0567	2.55028
-16.6491	1.46148	-15.1067	1.68674	-12.7164	1.86083	-12.4534	2.53411	-17.9317	2.47802
-16.5241	1.51231	-14.9817	1.6203	-12.5914	1.82632	-12.3284	2.49249	-17.8067	2.41021
-16.3991	1.56841	-14.8567	1.75197	-12.4664	1.79374	-12.2034	2.45578	-17.6817	2.34548
-16.2741	1.62781	-14.7317	1.71624	-12.3414	1.76662	-12.0784	2.41096	-17.5567	2.28162
-16.1491	1.69072	-14.6067	1.69509	-12.2164	1.74403	-11.9534	2.36956	-17.4317	2.22054
-16.0241	1.75936	-14.4817	1.64866	-12.0914	1.72908	-11.8284	2.36635	-17.3067	2.14394
-15.8992	1.83102	-14.3567	1.61517	-11.9664	1.71786	-11.7034	2.37103	-17.1817	2.14635
-15.7742	1.86483	-14.2317	1.56195	-11.8414	1.71334	-11.5784	2.33282	-17.0567	2.10655
-15.6492	1.90467	-14.1067	1.52668	-11.7164	1.71349	-11.4534	2.29692	-16.9317	2.07126
-15.5242	1.88517	-13.9817	1.51039	-11.5914	1.72007	-11.3284	2.26077	-16.8067	2.0375
-15.3992	1.90377	-13.8567	1.5114	-11.4664	1.73055	-11.2034	2.22884	-16.6817	2.00898
-15.2742	1.84474	-13.7317	1.52182	-11.3414	1.73268	-11.0784	2.20337	-16.5567	1.98322
-15.1492	1.79072	-13.6067	1.54869	-11.2164	1.7342	-10.9534	2.18153	-16.4317	1.96134
-15.0242	1.74402	-13.4817	1.4817	-11.0914	1.70624	-10.8284	2.13268	-16.3067	1.94798
-14.8992	1.70744	-13.3567	1.44371	-10.9664	1.69645	-10.7034	2.35174	-16.1817	1.93914
-14.7742	1.67692	-13.2317	1.3739	-10.8414	1.65863	-10.5784	2.33866	-16.0567	1.93454
-14.6492	1.65101	-13.1067	1.30724	-10.7164	1.62634	-10.4534	2.32846	-15.9317	1.93447
-14.5242	1.63658	-12.9817	1.24497	-10.5914	1.56261	-10.3284	2.30867	-15.8067	1.94121
-14.3992	1.62936	-12.8567	1.18814	-10.4664	1.6337	-10.2034	2.29503	-15.6817	1.95214
-14.2742	1.56327	-12.7317	1.13377	-10.3414	1.65419	-10.0784	2.28598	-15.5567	1.96803
-14.1492	1.50319	-12.6067	1.0855	-10.2164	1.68025	-9.95339	2.28206	-15.4317	1.98837
-14.0242	1.43541	-12.4817	1.0466	-10.0914	1.66928	-9.82839	2.27935	-15.3067	2.00983
-13.8992	1.38363	-12.3567	1.01488	-9.96644	1.66575	-9.70339	2.28131	-15.1817	2.03522
-13.7742	1.33675	-12.2317	0.98657	-9.84144	1.66801	-9.57839	2.28584	-15.0567	2.0599
-13.6492	1.30338	-12.1067	0.96456	-9.71644	1.67691	-9.45339	2.29527	-14.9317	2.08701
-13.5242	1.28903	-11.9817	0.85453	-9.59144	1.67501	-9.32839	2.30704	-14.8067	2.10532
-13.3992	1.28795	-11.8567	0.96984	-9.46644	1.67888	-9.20339	2.32418	-14.6817	2.12796
-13.2742	1.30029	-11.7317	0.94222	-9.34144	1.65869	-9.07839	2.35074	-14.5567	2.13349
-13.1492	1.32952	-11.6067	0.92276	-9.21644	1.64466	-8.95339	2.38088	-14.4317	2.1434
-13.0242	1.27358	-11.4817	0.90215	-9.09144	1.63917	-8.82839	2.41229	-14.3067	2.15139
-12.8992	1.26072	-11.3567	0.89391	-8.96644	1.63956	-8.70339	2.44558	-14.1817	2.16338
-12.7742	1.21366	-11.2317	0.84512	-8.84144	1.6346	-8.57839	2.47992	-14.0567	2.17697
-12.6492	1.17221	-11.1067	0.80371	-8.71644	1.63535	-8.45339	2.51833	-13.9317	2.19274
-12.5242	1.11507	-10.9817	0.7377	-8.59144	1.65243	-8.32839	2.56339	-13.8067	2.21707
-12.3992	1.06354	-10.8567	0.67895	-8.46644	1.6746	-8.20339	2.6123	-13.6817	2.24619
-12.2742	1.01222	-10.7317	0.63148	-8.34144	1.69807	-8.07839	2.65464	-13.5567	2.27853
-12.1492	0.96808	-10.6067	0.59241	-8.21644	1.72614	-7.95339	2.70174	-13.4317	2.31554
-12.0242	0.94219	-10.4817	0.56065	-8.09144	1.7381	-7.82839	2.73085	-13.3067	2.35825
-11.8992	0.92497	-10.3567	0.53802	-7.96644	1.75495	-7.70339	2.76537	-13.1817	2.40518
-11.7742	0.90811	-10.2317	0.52469	-7.84144	1.7338	-7.57839	2.80649	-13.0567	2.42792
-11.6492	0.89991	-10.1067	0.52035	-7.71644	1.73623	-7.45339	2.85345	-12.9317	2.45297
-11.5242	0.89847	-9.98165	0.5263	-7.59144	1.6857	-7.32839	2.90649	-12.8067	2.40651
-11.3992	0.90263	-9.85665	0.54152	-7.46644	1.88343	-7.20339	2.96376	-12.6817	2.36824
-11.2742	0.91456	-9.73165	0.56543	-7.34144	1.96093	-7.07839	3.02567	-12.5567	2.31338
-11.1492	0.93259	-9.60665	0.59848	-7.21644	2.04399	-6.95339	3.09226	-12.4317	2.27007
-11.0242	0.87355	-9.48165	0.64119	-7.09144	2.10294	-6.82839	3.15716	-12.3067	2.22222
-10.8992	0.97766	-9.35665	0.69189	-6.96644	2.16514	-6.70339	3.22455	-12.1817	2.19602
-10.7742	1.00574	-9.23165	0.69592	-6.84144	2.17963	-6.57839	3.27314	-12.0567	2.14162
-10.6492	1.08084	-9.10665	1.18049	-6.71644	2.19641	-6.45339	3.32574	-11.9317	2.09029
-10.5242	1.1079	-8.98165	1.27831	-6.59144	2.20386	-6.32839	3.3813	-11.8067	2.02392
-10.3992	1.14872	-8.85665	1.623	-6.46644	2.21789	-6.20339	3.44061	-11.6817	1.9611
-10.2742	1.12044	-8.73165	1.69009	-6.34144	2.22906	-6.07839	3.50589	-11.5567	1.90345
-10.1492	1.10163	-8.60665	1.76123	-6.21644	2.24726	-5.95339	3.57349	-11.4317	1.85005
-10.0242	1.05377	-8.48165	1.79849	-6.09144	2.24939	-5.82839	3.64506	-11.3067	1.80114
-9.89915	1.01183	-8.35665	1.84738	-5.96644	2.36058	-5.70339	3.71858	-11.1817	1.7562
-9.77415	0.94016	-8.23165	1.90682	-5.84144	2.37014	-5.57839	3.75426	-11.0567	1.71166
-9.64915	0.87323	-8.10665	1.97737	-5.71644	2.55903	-5.45339	3.79229	-10.9317	1.67122
-9.52415	0.81415	-7.98165	2.0581	-5.59144	2.65154	-5.32839	3.82773	-10.8067	1.63316
-9.39915	0.76051	-7.85665	2.14889	-5.46644	2.74631	-5.20339	3.86506	-10.6817	1.60052
-9.27415	0.71453	-7.73165	2.17466	-5.34144	2.8533	-5.07839	3.87232	-10.5567	1.57209
-9.14915	0.67216	-7.60665	2.20875	-5.21644	2.96055	-4.95339	3.8814	-10.4317	1.54862
-9.02415	0.64136	-7.48165	2.22271	-5.09144	3.06167	-4.82839	3.8935	-10.3067	1.53181
-8.89915	0.60891	-7.35665	2.24652	-4.96644	3.16301	-4.70339	3.90647	-10.1817	1.52032
-8.77415	0.57945	-7.23165	2.26316	-4.84144	3.23069	-4.57839	3.90473	-10.0567	1.51089
-8.64915	0.55595	-7.10665	2.28628	-4.71644	3.2989	-4.45339	3.90368	-9.93173	1.50828
-8.52415	0.51302	-6.98165	2.30969	-4.59144	3.36627	-4.32839	3.87547	-9.80673	1.51024
-8.39915	1.0006	-6.85665	2.33872	-4.46644	3.4379	-4.20339	3.84944	-9.68173	1.51554
-8.27415	0.99884	-6.73165	2.37147	-4.34144	3.46834	-4.07839	3.81178	-9.55673	1.52286
-8.14915	1.00298	-6.60665	2.40857	-4.21644	3.5002	-3.95339	3.77607	-9.43173	1.53514
-8.02415	0.98192	-6.48165	2.442	-4.09144	3.51728	-3.82839	3.74225	-9.30673	1.52257
-7.89915	0.97779	-6.35665	2.47818	-3.96644	3.53769	-3.70339	3.71161	-9.18173	1.51153
-7.77415	0.97535	-6.23165	2.52234	-3.84144	3.56463	-3.57839	3.68605	-9.05673	1.50414
-7.64915	0.98722	-6.10665	2.56562	-3.71644	3.59136	-3.45339	3.6637	-8.93173	1.50422
-7.52415	0.97516	-5.98165	2.6188	-3.59144	3.62681	-3.32839	3.63872	-8.80673	1.50977
-7.39915	0.97165	-5.85665	2.67598	-3.46644	3.6656	-3.20339	3.61583	-8.68173	1.52272
-7.27415	0.97776	-5.73165	2.73671	-3.34144	3.70621	-3.07839	3.59516	-8.55673	1.52997
-7.14915	0.99187	-5.60665	2.80139	-3.21644	3.75088	-2.95339	3.57745	-8.43173	1.5434
-7.02415	1.00485	-5.48165	2.86766	-3.09144	3.79856	-2.82839	3.56307	-8.30673	1.5476
-6.89915	1.02585	-5.35665	2.94633	-2.96644	3.85004	-2.70339	3.55069	-8.18173	1.56838
-6.77415	1.05541	-5.23165	3.02418	-2.84144	3.90631	-2.57839	3.54283	-8.05673	1.56462
-6.64915	1.09338	-5.10665	3.10452	-2.71644	3.96328	-2.45339	3.53571	-7.93173	1.56786
-6.52415	1.14152	-4.98165	3.1877	-2.59144	4.02456	-2.32839	3.53255	-7.80673	1.57766
-6.39915	1.19855	-4.85665	3.27343	-2.46644	4.08871	-2.20339	3.5323	-7.68173	1.59373
-6.27415	1.26298	-4.73165	3.35967	-2.34144	4.15726	-2.07839	3.5368	-7.55673	1.61823
-6.14915	1.33575	-4.60665	3.44756	-2.21644	4.22837	-1.95339	3.54428	-7.43173	1.64934
-6.02415	1.41623	-4.48165	3.52571	-2.09144	4.30047	-1.82839	3.55387	-7.30673	1.68696
-5.89915	1.50295	-4.35665	3.60007	-1.96644	4.37507	-1.70339	3.56648	-7.18173	1.72967
-5.77415	1.55371	-4.23165	3.67167	-1.84144	4.45361	-1.57839	3.58293	-7.05673	1.77898
-5.64915	1.60886	-4.10665	3.75006	-1.71644	4.52801	-1.45339	3.60156	-6.93173	1.83417
-5.52415	1.67046	-3.98165	3.82548	-1.59144	4.60546	-1.32839	3.62377	-6.80673	1.79124
-5.39915	1.73676	-3.85665	3.90318	-1.46644	4.68209	-1.20339	3.64868	-6.68173	2.05838
-5.27415	1.80684	-3.73165	3.9559	-1.34144	4.76186	-1.07839	3.67669	-6.55673	2.11838
-5.14915	1.88114	-3.60665	4.03159	-1.21644	4.84175	-0.95339	3.70755	-6.43173	2.18592
-5.02415	1.96218	-3.48165	4.08877	-1.09144	4.92762	-0.82839	3.74146	-6.30673	2.25147
-4.89915	2.04593	-3.35665	4.1452	-0.96644	5.01502	-0.70339	3.7764	-6.18173	2.32332
-4.77415	2.06472	-3.23165	4.22273	-0.84144	5.10229	-0.57839	3.81648	-6.05673	2.39863
-4.64915	2.66684	-3.10665	4.30027	-0.71644	5.19051	-0.45339	3.85744	-5.93173	2.47922
-4.52415	2.75803	-2.98165	4.3689	-0.59144	5.28041	-0.32839	3.90218	-5.80673	2.50004
-4.39915	2.84981	-2.85665	4.43985	-0.46644	5.37175	-0.20339	3.94946	-5.68173	2.52685
-4.27415	2.93187	-2.73165	4.5126	-0.34144	5.46439	-0.07839	3.99933	-5.55673	2.53855
-4.14915	3.01644	-2.60665	4.58791	-0.21644	5.55849	0.04661	4.0516	-5.43173	2.56036
-4.02415	3.10123	-2.48165	4.6663	-0.09144	5.65357	0.17161	4.10599	-5.30673	2.54531
-3.89915	3.18852	-2.35665	4.7456	0.03356	5.75007	0.29661	4.16265	-5.18173	2.53506
-3.77415	3.27978	-2.23165	4.82683	0.15856	5.84785	0.42161	4.22043	-5.05673	2.50478
-3.64915	3.37323	-2.10665	4.90872	0.28356	5.94694	0.54661	4.2807	-4.93173	2.47506
-3.52415	3.46841	-1.98165	4.98436	0.40856	6.0478	0.67161	4.34402	-4.80673	2.48395
-3.39915	3.56558	-1.85665	5.07722	0.53356	6.14983	0.79661	4.4096	-4.68173	2.49879
-3.27415	3.66484	-1.73165	5.16877	0.65856	6.2527	0.92161	4.47804	-4.55673	2.49934
-3.14915	3.76578	-1.60665	5.26172	0.78356	6.35666	1.04661	4.54857	-4.43173	2.50384
-3.02415	3.83235	-1.48165	5.34476	0.90856	6.46109	1.17161	4.61872	-4.30673	2.4931
-2.89915	3.90193	-1.35665	5.42858	1.03356	6.56665	1.29661	4.69084	-4.18173	2.57852
-2.77415	3.97158	-1.23165	5.4964	1.15856	6.67064	1.42161	4.76684	-4.05673	2.78485
-2.64915	4.04423	-1.10665	5.56602	1.28356	6.77695	1.54661	4.84442	-3.93173	3.09813
-2.52415	4.12374	-0.98165	5.63597	1.40856	6.88019	1.67161	4.92227	-3.80673	3.12059
-2.39915	4.20573	-0.85665	5.70751	1.53356	6.98466	1.79661	5.00096	-3.68173	3.14626
-2.27415	4.28858	-0.73165	5.77689	1.65856	7.09424	1.92161	5.08276	-3.55673	3.17623
-2.14915	4.37259	-0.60665	5.84763	1.78356	7.20684	2.04661	5.16541	-3.43173	3.20933
-2.02415	4.43566	-0.48165	5.91941	1.90856	7.31727	2.17161	5.2512	-3.30673	3.24534
-1.89915	4.49714	-0.35665	5.99097	2.03356	7.42884	2.29661	5.33711	-3.18173	3.2845
-1.77415	4.52591	-0.23165	6.06525	2.15856	7.40387	2.42161	5.42466	-3.05673	3.32558
-1.64915	4.55715	-0.10665	6.14129	2.28356	7.78053	2.54661	5.51281	-2.93173	3.36948
-1.52415	4.58948	0.01835	6.21989	2.40856	7.86119	2.67161	5.60074	-2.80673	3.22997
-1.39915	4.62343	0.14335	6.30001	2.53356	7.95724	2.79661	5.68949	-2.68173	3.51055
-1.27415	4.59871	0.26835	6.38097	2.65856	8.04962	2.92161	5.7796	-2.55673	3.56528
-1.14915	4.72391	0.39335	6.46344	2.78356	8.1451	3.04661	5.86932	-2.43173	3.62107
-1.02415	4.77348	0.51835	6.54733	2.90856	8.24366	3.17161	5.96181	-2.30673	3.67525
-0.89915	4.82567	0.64335	6.63262	3.03356	8.34534	3.29661	6.0537	-2.18173	3.73151
-0.77415	4.88165	0.76835	6.7196	3.15856	8.39984	3.42161	6.14751	-2.05673	3.79118
-0.64915	4.94069	0.89335	6.80651	3.28356	8.61	3.54661	6.2407	-1.93173	3.85271
-0.52415	5.00197	1.01835	6.89731	3.40856	8.7229	3.67161	6.332	-1.80673	3.91611
-0.39915	5.06415	1.14335	6.98733	3.53356	8.83651	3.79661	6.42424	-1.68173	3.98132
-0.27415	5.12449	1.26835	7.07352	3.65856	8.95052	3.92161	6.52706	-1.55673	4.04947
-0.14915	5.18399	1.39335	7.15997	3.78356	9.06562	4.04661	6.6279	-1.43173	4.1182
-0.02415	5.23601	1.51835	7.24194	3.90856	9.18271	4.17161	6.7273	-1.30673	4.18816
0.10085	5.29221	1.64335	7.32489	4.03356	9.30055	4.29661	6.82689	-1.18173	4.25946
0.22585	5.34984	1.76835	7.41063	4.15856	9.41882	4.42161	6.92711	-1.05673	4.33788
0.35085	5.41062	1.89335	7.49733	4.28356	9.5379	4.54661	7.02739	-0.93173	4.418
0.47585	5.47493	2.01835	7.58444	4.40856	9.64511	4.67161	7.12858	-0.80673	4.4968
0.60085	5.54219	2.14335	7.67206	4.53356	9.74951	4.79661	7.23029	-0.68173	4.57722
0.72585	5.60521	2.26835	7.76126	4.65856	9.82893	4.92161	7.33383	-0.55673	4.65922
0.85085	5.66972	2.39335	7.85144	4.78356	9.90918	5.04661	7.43619	-0.43173	4.74275
0.97585	5.73063	2.51835	7.94246			5.17161	7.54075	-0.30673	4.82744
1.10085	5.79274	2.64335	8.03415			5.29661	7.64515	-0.18173	4.91343
1.22585	5.85348	2.76835	8.12767			5.42161	7.75056	-0.05673	5.00133
1.35085	5.91626	2.89335	8.22197			5.54661	7.85579	0.06827	5.09045
1.47585	5.982	3.01835	8.31647			5.67161	7.96193	0.19327	5.16667
1.60085	6.04971	3.14335	8.41173			5.79661	8.06783	0.31827	5.24555
1.72585	6.11919	3.26835	8.50805			5.92161	8.17476	0.44327	5.35263
1.85085	6.19052	3.39335	8.60515			6.04661	8.28213	0.56827	5.45789
1.97585	6.26286	3.51835	8.70368			6.17161	8.39024	0.69327	5.55376
2.10085	6.33624	3.64335	8.80236			6.29661	8.49876	0.81827	5.65063
2.22585	6.41585	3.76835	8.9015			6.42161	8.60815	0.94327	5.74681
2.35085	6.49465	3.89335	9.00071			6.54661	8.71689	1.06827	5.84395
2.47585	6.57535	4.01835	9.10204			6.67161	8.82653	1.19327	5.94313
2.60085	6.6575	4.14335	9.20368			6.79661	8.93654	1.31827	6.04312
2.72585	6.74137	4.26835	9.3059			6.92161	9.04601	1.44327	6.14372
2.85085	6.82584	4.39335	9.40842			7.04661	9.15528	1.56827	6.24508
2.97585	6.91303	4.51835	9.51182			7.17161	9.26818	1.69327	6.34696
3.10085	7.00171	4.64335	9.6158			7.29661	9.3795	1.81827	6.44929
3.22585	7.092	4.76835	9.7199			7.42161	9.48963	1.94327	6.55267
3.35085	7.18313	4.89335	9.82456			7.54661	9.59865	2.06827	6.65643
3.47585	7.27611							2.19327	6.76146
3.60085	7.36967							2.31827	6.86712
3.72585	7.46436							2.44327	6.97342
3.85085	7.56013							2.56827	7.0803
3.97585	7.6577							2.69327	7.18781
4.10085	7.75644							2.81827	7.29581
4.22585	7.85667							2.94327	7.40394
4.35085	7.95795							3.06827	7.51255
4.47585	8.05973							3.19327	7.62211
4.60085	8.16254							3.31827	7.73214
4.72585	8.26632							3.44327	7.84271
4.85085	8.37107							3.56827	7.95334
4.97585	8.47696							3.69327	8.05518
5.10085	8.58374							3.81827	8.15569
5.22585	8.66437							3.94327	8.25597
5.35085	8.74473							4.06827	8.35628
5.47585	8.81477							4.19327	8.45732
5.60085	8.88492							4.31827	8.55891
5.72585	8.95706							4.44327	8.66149
5.85085	9.02947							4.56827	8.76462
5.97585	9.10421							4.69327	8.86796
6.10085	9.17879							4.81827	8.97183
6.22585	9.2537							4.94327	9.07628
6.35085	9.32976							5.06827	9.18116
6.47585	9.40956							5.19327	9.28581
6.60085	9.49047							5.31827	9.39088
6.72585	9.57132							5.44327	9.49762
6.85085	9.65289							5.56827	9.60481
6.97585	9.7349							5.69327	9.71177
7.10085	9.81786							5.81827	9.81917
7.22585	9.90225
7.35085	9.98753

[truncated: 8 more sheets: Fig S9B, Fig S11B, Fig S11C, Fig S11D, Fig S13A, Fig S13B, Fig S13C, Fig S13D]
