# Supplementary material for: Dihydrostreptomycin Directly Binds to, Modulates, and Passes through the MscL Channel Pore
Source: PLoS Biol. 2016 Jun 9;14(6):e1002473. doi: 10.1371/journal.pbio.1002473 (PMC4900634; doi:10.1371/journal.pbio.1002473)
Supplement: S1 Table — ΔZ is the distance between the ligand and five LYS residues (K106, K242, K378, K514, and K650) along the Z-axis; RMSDs are root-mean-squared deviations of α-carbon for all and major secondary-structure domains. (XLSX) [file pbio.1002473.s015.xlsx]

## Sheet: TableS1
Table S1
	all	C-terminal	S1	TM1	TM2	TM12	deltaZ
conf1	2.2055	2.7394	2.632	1.9725	1.9386	1.9017	56.0588
conf1520	2.2615	2.5861	2.5436	2.2852	1.8969	2.106	22.9409
conf2643	2.4907	2.8243	2.8508	2.5157	2.089	2.3188	-0.4483
conf2700	3.0243	4.3857	2.7797	2.7342	2.2805	2.5247	-9.1028
