# Supplementary material for: Dihydrostreptomycin Directly Binds to, Modulates, and Passes through the MscL Channel Pore
Source: PLoS Biol. 2016 Jun 9;14(6):e1002473. doi: 10.1371/journal.pbio.1002473 (PMC4900634; doi:10.1371/journal.pbio.1002473)
Supplement: S2 Table — The reference structure of least-square fitting is a closed conformation (the last snapshot of the ligand-free MD simulation). (XLSX) [file pbio.1002473.s016.xlsx]

## Sheet: TableS2
Table S2A
Conf_id	No1	No2	No3	No4	No5
1	15.5366	20.2981	4.0799	5.8286	25.4815
1520	9.1542	21.1161	4.195	8.453	13.6203
2643	16.6995	23.0769	5.1903	11.8655	22.4609
2700	15.8326	24.8956	8.6403	7.9006	21.2516
Table S2B
Conf_id	No1	No2	No3	No4	No5
1	10.4934	2.2033	4.0514	6.0535	5.0381
1520	16.2628	4.1407	5.5196	9.1192	7.1201
2643	29.2614	5.9192	5.5693	5.5939	4.0967
2700	27.5051	7.7709	8.9643	8.7815	3.8991
Table S2C
Conf_id	No1	No2	No3	No4	No5
1	5.9985	20.1679	13.9482	6.0996	4.3418
1520	4.9804	22.7467	10.9651	7.5249	5.3568
2643	4.6792	22.1066	11.1483	10.599	4.4106
2700	3.7231	26.1508	10.5603	7.8124	4.2128
Table S2D
Conf_id	No1	No2	No3	No4	No5
1	9.3426	12.7285	10.3808	6.545	13.1371
1520	9.5028	11.965	8.692	9.7305	16.4999
2643	13.0658	17.8479	6.514	7.5088	16.186
2700	21.6805	28.9818	14.4954	17.4105	21.5059
